# Supplementary material for: The Mub1/Ubr2 Ubiquitin Ligase Complex Regulates the Conserved Dsn1 Kinetochore Protein
Source: PLoS Genet. 2013 Feb 7;9(2):e1003216. doi: 10.1371/journal.pgen.1003216 (PMC3567142; doi:10.1371/journal.pgen.1003216)
Supplement: Table S1 — Mif2-Flag MS list. (XLS) [file pgen.1003216.s003.xls]

## Sheet: 34th_Mif2_MS_1.xls
Name	Protein probability	% Coverage	Unique	Total peptide	% share of spectrum id's	description	ORF
UBR2	1	29.2	90	190	5.18	UBR2 SGDID:S000004014, Chr XII from 193282-187664, reverse complement, Verified ORF, 'Cytoplasmic ubiquitin-protein ligase (E3)'	YLR024C
MIF2	1	42.8	50	162	4.32	MIF2 SGDID:S000001572, Chr XI from 273038-274687, Verified ORF, 'Kinetochore protein with homology to human CENP-C, required for structural integrity of the spindle during anaphase spindle elongation, interacts with histones H2A, H2B, and H4, phosphorylated by Ipl1p'	YKL089W
SSB1	1	59.4	56	108	1.59	SSB1 SGDID:S000002388, Chr IV from 44066-45907, Verified ORF, 'Cytoplasmic ATPase that is a ribosome-associated molecular chaperone; may be involved in the folding of newly-synthesized polypeptide chains; member of the heat shock protein 70 (HSP70) family; interacts with the phosphatase subunit Reg1p'	YDL229W
HTB2	1	73.3	18	74	1.07	HTB2 SGDID:S000000098, Chr II from 236495-236890, Verified ORF, 'One of two nearly identical (see HTB1) histone H2B subtypes required for chromatin assembly and chromosome function; Rad6p-Bre1p-Lge1p mediated ubiquitination regulates transcriptional activation, meiotic DSB formation and H3 methylation'	YBL002W
DSN1	1	40.5	39	68	1.85	DSN1 SGDID:S000001449, Chr IX from 375428-377158, Verified ORF, 'Essential component of the MIND kinetochore complex (Mtw1p Including Nnf1p-Nsl1p-Dsn1p) which joins kinetochore subunits contacting DNA to those contacting microtubules; important for chromosome segregation'	YIR010W
CSE4	1	42.8	20	67	1.84	CSE4 SGDID:S000001532, Chr XI from 346408-345719, reverse complement, Verified ORF, 'Centromere protein that resembles histones, required for proper kinetochore function; homolog of human CENP-A'	YKL049C
NDC80	1	41.4	40	62	1.67	TID3 SGDID:S000001406, Chr IX from 78074-80149, Verified ORF, 'Component of the evolutionarily conserved kinetochore-associated Ndc80 complex (Ndc80p-Nuf2p-Spc24p-Spc25p); conserved coiled-coil protein involved in chromosome segregation, spindle checkpoint activity, kinetochore assembly and clustering'	YIL144W
MUB1	1	34.2	31	49	1.32	MUB1 SGDID:S000004706, Chr XIII from 466299-468161, Verified ORF, 'Protein of unknown function, deletion causes multi-budding phenotype; has similarity to Aspergillus nidulans samB gene'	YMR100W
SPC105	1	31.4	32	46	1.2	SPC105 SGDID:S000003061, Chr VII from 334889-337642, Verified ORF, 'Protein required for accurate chromosome segregation, localizes to the nuclear side of the spindle pole body; forms a complex with Ydr532cp'	YGL093W
SSA2	1	46.8	25	43	1.29	SSA2 SGDID:S000003947, Chr XII from 97484-95565, reverse complement, Verified ORF, 'ATP binding protein involved in protein folding and vacuolar import of proteins; member of heat shock protein 70 (HSP70) family; associated with the chaperonin-containing T-complex; present in the cytoplasm, vacuolar membrane and cell wall'	YLL024C
HHF1	1	53.4	8	39	1.07	HHF1 SGDID:S000000213, Chr II from 255682-255371, reverse complement, Verified ORF, 'One of two identical histone H4 proteins (see also HHF2); core histone required for chromatin assembly and chromosome function; contributes to telomeric silencing; N-terminal domain involved in maintaining genomic integrity',HHF2 SGDID:S000004975, Chr XIV from 576728-577039, Verified ORF, 'One of two identical hi…	YBR009C,YNL030W
RPO31	1	23.1	33	38	1.04	RPO31 SGDID:S000005642, Chr XV from 544146-539764, reverse complement, Verified ORF, 'RNA polymerase III subunit C160, part of core enzyme; similar to bacterial beta-prime subunit'	YOR116C
NSL1	1	48.6	15	38	1.04	NSL1 SGDID:S000006154, Chr XVI from 106172-106822, Verified ORF, 'Essential component of the MIND kinetochore complex (Mtw1p Including Nnf1p-Nsl1p-Dsn1p) which joins kinetochore subunits contacting DNA to those contacting microtubules; required for accurate chromosome segregation'	YPL233W
SPC25	1	54.3	18	35	0.93	SPC25 SGDID:S000000820, Chr V from 192623-191958, reverse complement, Verified ORF, 'Component of the evolutionarily conserved kinetochore-associated Ndc80 complex (Ndc80p-Nuf2p-Spc24p-Spc25p); involved in chromosome segregation, spindle checkpoint activity and kinetochore clustering'	YER018C
RVB1	1	52.5	25	34	0.93	RVB1 SGDID:S000002598, Chr IV from 841991-840600, reverse complement, Verified ORF, 'Essential protein involved in transcription regulation; component of chromatin remodeling complexes; required for assembly and function of the INO80 complex; member of the RUVB-like protein family'	YDR190C
RPL26A	1	68.5	17	33	0.9	RPL26A SGDID:S000004336, Chr XII from 819312-819330,819778-820142, Verified ORF, 'Protein component of the large (60S) ribosomal subunit, nearly identical to Rpl26Bp and has similarity to E. coli L24 and rat L26 ribosomal proteins; binds to 5.8S rRNA'	YLR344W
RET1	1	23.6	25	32	0.88	RET1 SGDID:S000005733, Chr XV from 733458-730009, reverse complement, Verified ORF, 'Second-largest subunit of RNA polymerase III, which is responsible for the transcription of tRNA and 5S RNA genes, and other low molecular weight RNAs'	YOR207C
RVB2	1	42.3	23	31	0.84	RVB2 SGDID:S000006156, Chr XVI from 103232-104647, Verified ORF, 'Essential protein involved in transcription regulation; component of chromatin remodeling complexes; required for assembly and function of the INO80 complex; member of the RUVB-like protein family'	YPL235W
SSA1	1	38	21	30	0.94	SSA1 SGDID:S000000004, Chr I from 141433-139505, reverse complement, Verified ORF, 'ATPase involved in protein folding and nuclear localization signal (NLS)-directed nuclear transport; member of heat shock protein 70 (HSP70) family; forms a chaperone complex with Ydj1p; localized to the nucleus, cytoplasm, and cell wall'	YAL005C
RSC8	1	30.3	20	28	0.77	RSC8 SGDID:S000001933, Chr VI from 229173-227500, reverse complement, Verified ORF, 'One of 15 subunits of the 'Remodel the Structure of Chromatin' (RSC) complex; essential for viability and mitotic growth; homolog of SWI/SNF subunit Swi3p, but unlike Swi3p, does not activate transcription of reporters'	YFR037C
MOT1	1	13.6	23	27	0.74	MOT1 SGDID:S000006003, Chr XVI from 404080-398477, reverse complement, Verified ORF, 'Essential abundant protein involved in regulation of transcription, removes Spt15p (TBP) from DNA via its C-terminal ATPase activity, forms a complex with TBP that binds TATA DNA with high affinity but with altered specificity'	YPL082C
RIM1	1	43.7	9	26	0.71	RIM1 SGDID:S000007222, Chr III from 173436-173195,173111-172946, reverse complement, Verified ORF, 'Single-stranded DNA-binding protein essential for mitochondrial genome maintenance; involved in mitochondrial DNA replication'	YCR028C-A
NNF1	1	48.3	11	25	0.69	NNF1 SGDID:S000003873, Chr X from 636946-637551, Verified ORF, 'Essential component of the MIND kinetochore complex (Mtw1p Including Nnf1p-Nsl1p-Dsn1p) which joins kinetochore subunits contacting DNA to those contacting microtubules; required for accurate chromosome segregation'	YJR112W
VPS1	1	28.3	19	25	0.66	VPS1 SGDID:S000001709, Chr XI from 442365-440251, reverse complement, Verified ORF, 'GTPase required for vacuolar protein sorting, functions in actin cytoskeleton organization via its interaction with Sla1p; required for late Golgi-retention of some proteins including Kex2p; involved in regulating peroxisome biogenesis'	YKR001C
MTW1	1	40.1	18	24	0.65	MTW1 SGDID:S000000032, Chr I from 79719-80588, Verified ORF, 'Essential component of the MIND kinetochore complex (Mtw1p Including Nnf1p-Nsl1p-Dsn1p) which joins kinetochore subunits contacting DNA to those contacting microtubules; critical to kinetochore assembly'	YAL034W-A
FIN1	1	51.9	15	24	0.66	FIN1 SGDID:S000002537, Chr IV from 716618-715743, reverse complement, Verified ORF, 'Spindle pole body-related intermediate filament protein, forms cell cycle-specific filaments between spindle pole bodies in mother and daughter cells, able to self-assemble, expression induced during S/G2, localization cell-cycle dependent'	YDR130C
SPC24	1	71.4	18	24	0.65	SPC24 SGDID:S000004723, Chr XIII from 501890-501249, reverse complement, Verified ORF, 'Component of the evolutionarily conserved kinetochore-associated Ndc80 complex (Ndc80p-Nuf2p-Spc24p-Spc25p); involved in chromosome segregation, spindle checkpoint activity and kinetochore clustering'	YMR117C
HTA1	1	18.2	3	22	0.6	HTA1 SGDID:S000002633, Chr IV from 915525-915923, Verified ORF, 'One of two nearly identical (see also HTA2) histone H2A subtypes; core histone required for chromatin assembly and chromosome function; DNA damage-dependent phosphorylation by Mec1p facilitates DNA repair; acetylated by Nat4p '	YDR225W
NET1	1	18.1	19	22	0.6	NET1 SGDID:S000003612, Chr X from 295162-298731, Verified ORF, 'Core subunit of the RENT complex, which is a complex involved in nucleolar silencing and telophase exit; stimulates transcription by RNA polymerase I and regulates nucleolar structure'	YJL076W
SWI3	1	26.7	20	22	0.6	SWI3 SGDID:S000003712, Chr X from 94528-92051, reverse complement, Verified ORF, 'One of 11 subunits of the SWI/SNF chromatin remodeling complex that regulates transcription by remodeling chromosomes; required for transcription of many genes, including ADH1, ADH2, GAL1, HO, INO1 and SUC2'	YJL176C
RSC58	1	33.3	13	20	0.54	RSC58 SGDID:S000004023, Chr XII from 208762-210270, Verified ORF, 'Remodels the structure of chromatin complex 58KDa subunit; Chromatin Remodeling Complex subunit'	YLR033W
PSH1	1	33.7	15	20	0.55	YOL054W SGDID:S000005415, Chr XV from 228613-229833, Uncharacterized ORF, 'Nuclear protein, putative RNA polymerase II elongation factor; isolated as Pob3p/Spt16p-binding protein'	YOL054W
CKA2	1	17.1	14	20	0.55	CKA2 SGDID:S000005587, Chr XV from 441536-442555, Verified ORF, 'Alpha' catalytic subunit of casein kinase 2, a Ser/Thr protein kinase with roles in cell growth and proliferation; the holoenzyme also contains CKA1, CKB1 and CKB2, the many substrates include transcription factors and all RNA polymerases'	YOR061W
SNF2	1	13	18	20	0.5	SNF2 SGDID:S000005816, Chr XV from 860257-855146, reverse complement, Verified ORF, 'Catalytic subunit of the 11-subunit SWI/SNF chromatin remodeling complex involved in transcriptional regulation; contains DNA-stimulated ATPase activity; functions interdependently in transcriptional activation with Snf5p and Snf6p'	YOR290C
ISW1	1	18.8	17	19	0.5	ISW1 SGDID:S000000449, Chr II from 711534-708145, reverse complement, Verified ORF, 'Member of the imitation-switch (ISWI) class of ATP-dependent chromatin remodeling complexes; ATPase that forms a complex with Ioc2p and Ioc4p to regulate transcription elongation, and a complex with Ioc3p to repress transcription initiation'	YBR245C
STH1	1	13	17	19	0.48	STH1 SGDID:S000001388, Chr IX from 117992-122071, Verified ORF, 'ATPase component of the ATP-dependent RSC chromatin remodeling complex required for kinetochore function in chromosome segregation; required for expression of early meiotic genes; essential helicase-related protein homologous to Snf2p'	YIL126W
NUF2	1	27.7	14	19	0.52	NUF2 SGDID:S000005430, Chr XV from 198942-200297, Verified ORF, 'Component of the evolutionarily conserved kinetochore-associated Ndc80 complex (Ndc80p-Nuf2p-Spc24p-Spc25p); involved in chromosome segregation, spindle checkpoint activity and kinetochore clustering'	YOL069W
RFA1	1	23.7	15	18	0.49	RFA1 SGDID:S000000065, Chr I from 158621-156756, reverse complement, Verified ORF, 'Subunit of heterotrimeric Replication Factor A (RF-A), which is a highly conserved single-stranded DNA binding protein involved in DNA replication, repair, and recombination'	YAR007C
RPS11B	1	58.3	13	18	0.49	RPS11B SGDID:S000000252, Chr II from 332829-332873,333385-333810, Verified ORF, 'Protein component of the small (40S) ribosomal subunit; identical to Rps11Ap and has similarity to E. coli S17 and rat S11 ribosomal proteins',RPS11A SGDID:S000002432, Chr IV from 491511-491555,491895-492320, Verified ORF, 'Protein component of the small (40S) ribosomal subunit; identical to Rps11Bp and has similarit…	YBR048W,YDR025W
RPL2A	1	40.6	14	17	0.46	RPL2A SGDID:S000002104, Chr VI from 221406-221403,221255-220495, reverse complement, Verified ORF, 'Protein component of the large (60S) ribosomal subunit, identical to Rpl2Bp and has similarity to E. coli L2 and rat L8 ribosomal proteins',RPL2B SGDID:S000001280, Chr IX from 316766-316769,317170-317930, Verified ORF, 'Protein component of the large (60S) ribosomal subunit, identical to Rpl2Ap and…	YFR031C-A,YIL018W
OKP1	1	30.8	15	17	0.46	OKP1 SGDID:S000003411, Chr VII from 854900-853680, reverse complement, Verified ORF, 'Outer kinetochore protein, required for accurate mitotic chromosome segregation; component of the kinetochore sub-complex COMA (Ctf19p, Okp1p, Mcm21p, Ame1p) that functions as a platform for kinetochore assembly'	YGR179C
YNL284C-B	1	7.7	12	17	0.4	YNL284C-B SGDID:S000007387, Chr XIV from 102232-100928,100926-96964, reverse complement, transposable_element_gene, 'TyB Gag-Pol protein; proteolytically processed to make the Gag, RT, PR, and IN proteins that are required for retrotransposition'	YNL284C-B
CKB1	1	28.4	9	16	0.4	CKB1 SGDID:S000002987, Chr VII from 458161-458997, Verified ORF, 'Beta regulatory subunit of casein kinase 2, a Ser/Thr protein kinase with roles in cell growth and proliferation; the holoenzyme also contains CKA1, CKA2 and CKB2, the many substrates include transcription factors and all RNA polymerases'	YGL019W
KAR2	1	25.7	15	16	0.57	KAR2 SGDID:S000003571, Chr X from 381244-383292, Verified ORF, 'ATPase involved in protein import into the ER, also acts as a chaperone to mediate protein folding in the ER and may play a role in ER export of soluble proteins; regulates the unfolded protein response via interaction with Ire1p'	YJL034W
SSC1	1	21.9	13	16	0.44	SSC1 SGDID:S000003806, Chr X from 521517-519553, reverse complement, Verified ORF, 'Mitochondrial matrix ATPase that is a subunit of the presequence translocase-associated protein import motor (PAM); involved in protein translocation into the matrix and protein folding; member of the heat shock protein 70 (HSP70) family'	YJR045C
SWP82	1	23.4	14	15	0.41	YFL049W SGDID:S000001845, Chr VI from 36803-38674, Uncharacterized ORF, 'Putative protein of unknown function; green fluorescent protein (GFP)-fusion protein localizes to the nucleus; YFL049W is not an essential gene; abundantly expressed in many growth conditions'	YFL049W
NPL6	1	31.7	12	15	0.41	NPL6 SGDID:S000004697, Chr XIII from 451364-450057, reverse complement, Verified ORF, 'Nuclear protein that may have a role in nuclear protein import'	YMR091C
RPL25	1	47.9	9	15	0.41	RPL25 SGDID:S000005487, Chr XV from 80348-80360,80775-81190, Verified ORF, 'Primary rRNA-binding ribosomal protein component of the large (60S) ribosomal subunit, has similarity to E. coli L23 and rat L23a ribosomal proteins; binds to 26S rRNA via a conserved C-terminal motif'	YOL127W
HIR2	1	14.6	13	15	0.4	HIR2 SGDID:S000005564, Chr XV from 405388-402761, reverse complement, Verified ORF, 'Non-essential transcriptional corepressor involved in the cell cycle-regulated transcription of histone H2A, H2B, H3, and H4 genes; recruits Swi-Snf complexes to histone gene promoters; promotes heterochromatic gene silencing with Asf1p'	YOR038C
RPC82	1	22.5	13	15	0.41	RPC82 SGDID:S000006394, Chr XVI from 919037-917073, reverse complement, Verified ORF, 'RNA polymerase III subunit C82'	YPR190C
YDR532C	1	15.3	7	14	0.38	YDR532C SGDID:S000002940, Chr IV from 1500544-1499387, reverse complement, Uncharacterized ORF, 'Protein of unknown function that localizes to the nuclear side of the spindle pole body and along short spindles; forms a complex with Spc105p'	YDR532C
ITC1	1	9.2	11	14	0.38	ITC1 SGDID:S000003101, Chr VII from 257712-261506, Verified ORF, 'Component of the ATP-dependent Isw2p-Itc1p chromatin remodeling complex, required for repression of a-specific genes, repression of early meiotic genes during mitotic growth, and repression of INO1'	YGL133W
INO80	1	10.3	14	14	0.38	INO80 SGDID:S000003118, Chr VII from 225578-221109, reverse complement, Verified ORF, 'ATPase that forms a large complex, containing actin and several actin-related proteins, that has chromatin remodeling activity and 3' to 5' DNA helicase activity in vitro; shows similarity to the Snf2p family of ATPases'	YGL150C
MGM101	1	48.3	13	14	0.38	MGM101 SGDID:S000003905, Chr X from 700798-701607, Verified ORF, 'Protein involved in mitochondrial genome maintenance; component of the mitochondrial nucleoid, required for the repair of oxidative mtDNA damage'	YJR144W
TAF12	1	28.8	12	13	0.36	TAF12 SGDID:S000002552, Chr IV from 746734-748353, Verified ORF, 'Subunit (61/68 kDa) of TFIID and SAGA complexes, involved in RNA polymerase II transcription initiation and in chromatin modification, similar to histone H2A'	YDR145W
SIK1	1	21.2	11	13	0.36	SIK1 SGDID:S000004187, Chr XII from 546099-547613, Verified ORF, 'Essential evolutionarily-conserved nucleolar protein component of the box C/D snoRNP complexes that direct 2'-O-methylation of pre-rRNA during its maturation; overexpression causes spindle orientation defects'	YLR197W
RPA190	1	10.7	12	13	0.34	RPA190 SGDID:S000005868, Chr XV from 960984-965978, Verified ORF, 'RNA polymerase I subunit; largest subunit of RNA polymerase I'	YOR341W
HHT1	1	12.5	2	12	0.33	HHT1 SGDID:S000000214, Chr II from 256329-256739, Verified ORF, 'One of two identical histone H3 proteins (see also HHT2); core histone required for chromatin assembly, involved in heterochromatin-mediated telomeric and HM silencing; regulated by acetylation, methylation, and mitotic phosphorylation',HHT2 SGDID:S000004976, Chr XIV from 576051-575641, reverse complement, Verified ORF, 'One of two …	YBR010W,YNL031C
NOP1	1	22.6	7	12	0.33	NOP1 SGDID:S000002172, Chr IV from 427361-428344, Verified ORF, 'Nucleolar protein, component of the small subunit processome complex, which is required for processing of pre-18S rRNA; has similarity to mammalian fibrillarin'	YDL014W
SUM1	1	19.9	11	12	0.33	SUM1 SGDID:S000002718, Chr IV from 1084311-1081123, reverse complement, Verified ORF, 'Transcriptional repressor required for repression of middle sporulation-specific genes during mitosis; regulated by the pachytene checkpoint; a dominant mutation acts as a suppressor of silencing defects of SIR2 mutations'	YDR310C
PDR1	1	9.2	7	12	0.33	PDR1 SGDID:S000002981, Chr VII from 472303-469097, reverse complement, Verified ORF, 'Zinc cluster protein that is a master regulator involved in recruiting other zinc cluster proteins to pleiotropic drug response elements (PDREs) to fine tune the regulation of multidrug resistance genes'	YGL013C
RTT102	1	70.7	10	12	0.33	RTT102 SGDID:S000003507, Chr VII from 1043282-1043755, Verified ORF, 'Regulator of Ty1 Transposition; regulator of Ty1 transposition'	YGR275W
RFA3	1	57.4	7	12	0.33	RFA3 SGDID:S000003709, Chr X from 96527-96159, reverse complement, Verified ORF, 'Subunit of heterotrimeric Replication Factor A (RF-A), which is a highly conserved single-stranded DNA binding protein involved in DNA replication, repair, and recombination'	YJL173C
RPC37	1	27	8	12	0.33	RPC37 SGDID:S000001733, Chr XI from 487413-488261, Verified ORF, 'RNA polymerase III subunit C37'	YKR025W
ISW2	1	11	12	12	0.32	ISW2 SGDID:S000005831, Chr XV from 884512-887874, Verified ORF, 'Member of the imitation-switch (ISWI) class of ATP-dependent chromatin remodeling complexes; ATPase component that, with Itc1p, forms a complex required for repression of a-specific genes, INO1, and early meiotic genes during mitotic growth'	YOR304W
NOP58	1	20.4	8	12	0.33	NOP58 SGDID:S000005837, Chr XV from 898357-896822, reverse complement, Verified ORF, 'Protein involved in pre-rRNA processing, 18S rRNA synthesis, and snoRNA synthesis; component of the small subunit processome complex, which is required for processing of pre-18S rRNA'	YOR310C
SWI1	1	13.2	11	12	0.33	SWI1 SGDID:S000005937, Chr XVI from 521011-524955, Verified ORF, 'One of 11 subunits of the SWI/SNF chromatin remodeling complex that regulates transcription by remodeling chromosomes; required for transcription of many genes, including ADH1, ADH2, GAL1, HO, INO1 and SUC2'	YPL016W
YHP1	1	28	10	11	0.3	YHP1 SGDID:S000002859, Chr IV from 1362172-1361111, reverse complement, Verified ORF, 'One of two homeobox transcriptional repressors (see also Yox1p), that bind to Mcm1p and to early cell cycle box (ECB) elements of cell cycle regulated genes, thereby restricting ECB-mediated transcription to the M/G1 interval'	YDR451C
RSC30	1	12.8	10	11	0.3	RSC30 SGDID:S000001098, Chr VIII from 217836-215185, reverse complement, Verified ORF, 'One of 15 subunits of the 'Remodel the Structure of Chromatin' (RSC) complex; non-essential gene required for regulation of ribosomal protein genes and the cell wall/stress response; highly similar to Rsc3p; null mutants are osmosensitive'	YHR056C
RPL8B	1	32.4	10	11	0.3	RPL8B SGDID:S000003968, Chr XII from 48628-47858, reverse complement, Verified ORF, 'Ribosomal protein L4 of the large (60S) ribosomal subunit, nearly identical to Rpl8Ap and has similarity to rat L7a ribosomal protein; mutation results in decreased amounts of free 60S subunits'	YLL045C
RSC2	1	19.5	11	11	0.3	RSC2 SGDID:S000004349, Chr XII from 841330-843999, Verified ORF, 'One of 15 subunits of the 'Remodel the Structure of Chromatin' (RSC) complex; required for expression of mid-late sporulation-specific genes; contains two essential bromodomains, a bromo-adjacent homology (BAH) domain, and an AT hook'	YLR357W
RPC19	1	42.3	7	11	0.3	RPC19 SGDID:S000005057, Chr XIV from 412773-413201, Verified ORF, 'RNA polymerase subunit, common to RNA polymerases I and III'	YNL113W
SNF12	1	15.7	11	11	0.29	SNF12 SGDID:S000005306, Chr XIV from 670420-672120, Verified ORF, '73 kDa subunit of the 11-subunit SWI/SNF chromatin remodeling complex involved in transcriptional regulation; homolog of Rsc6p subunit of the RSC chromatin remodeling complex; deletion mutants are temperature-sensitive'	YNR023W
TOP1	1	15	10	11	0.3	TOP1 SGDID:S000005366, Chr XV from 315388-313079, reverse complement, Verified ORF, 'Topoisomerase I, nuclear enzyme that relieves torsional strain in DNA by cleaving and re-sealing the phosphodiester backbone; relaxes both positively and negatively supercoiled DNA; functions in replication, transcription, and recombination'	YOL006C
SSE1	1	16.5	11	11	0.3	SSE1 SGDID:S000006027, Chr XVI from 352272-350191, reverse complement, Verified ORF, 'ATPase that is a component of the heat shock protein Hsp90 chaperone complex; binds unfolded proteins; member of the heat shock protein 70 (HSP70) family; localized to the cytoplasm'	YPL106C
RPL19B	1	29.6	7	10	0.27	RPL19B SGDID:S000000123, Chr II from 168426-168427,168812-169379, Verified ORF, 'Protein component of the large (60S) ribosomal subunit, nearly identical to Rpl19Bp and has similarity to rat L19 ribosomal protein; rpl19a and rpl19b single null mutations result in slow growth, while the double null mutation is lethal',RPL19A SGDID:S000002156, Chr II from 415255-415254,414747-414180, reverse comple…	YBL027W,YBR084C-A
RPL4A	1	32.9	9	10	0.27	RPL4A SGDID:S000000235, Chr II from 300166-301254, Verified ORF, 'N-terminally acetylated protein component of the large (60S) ribosomal subunit, nearly identical to Rpl4Bp and has similarity to E. coli L4 and rat L4 ribosomal proteins',RPL4B SGDID:S000002419, Chr IV from 471850-472938, Verified ORF, 'Protein component of the large (60S) ribosomal subunit, nearly identical to Rpl4Ap and has simil…	YBR031W,YDR012W
REB1	1	14	8	10	0.27	REB1 SGDID:S000000253, Chr II from 336816-334384, reverse complement, Verified ORF, 'RNA polymerase I enhancer binding protein; DNA binding protein which binds to genes transcribed by both RNA polymerase I and RNA polymerase II; required for termination of RNA polymerase I transcription'	YBR049C
VMA2	1	20.7	10	10	0.27	VMA2 SGDID:S000000331, Chr II from 492816-491263, reverse complement, Verified ORF, 'Subunit B of the eight-subunit V1 peripheral membrane domain of the vacuolar H+-ATPase (V-ATPase), an electrogenic proton pump found throughout the endomembrane system; contains nucleotide binding sites; also detected in the cytoplasm'	YBR127C
TAF5	1	14.2	8	10	0.27	TAF5 SGDID:S000000402, Chr II from 618518-616122, reverse complement, Verified ORF, 'Subunit (90 kDa) of TFIID and SAGA complexes, involved in RNA polymerase II transcription initiation and in chromatin modification'	YBR198C
AME1	1	22.8	8	10	0.27	AME1 SGDID:S000000415, Chr II from 647127-646153, reverse complement, Verified ORF, 'Essential kinetochore protein associated with microtubules and spindle pole bodies; component of the kinetochore sub-complex COMA (Ctf19p, Okp1p, Mcm21p, Ame1p); involved in spindle checkpoint maintenance'	YBR211C
SNF5	1	9.9	10	10	0.27	SNF5 SGDID:S000000493, Chr II from 779663-782380, Verified ORF, 'One of 11 subunits of the SWI/SNF chromatin remodeling complex involved in transcriptional regulation; functions interdependently in transcriptional activation with Snf2p and Snf6p'	YBR289W
MPS1	1	15.7	9	10	0.28	MPS1 SGDID:S000002186, Chr IV from 403288-400994, reverse complement, Verified ORF, 'Dual-specificity kinase required for spindle pole body (SPB) duplication and spindle checkpoint function; substrates include SPB proteins Spc42p, Spc110p, and Spc98p, mitotic exit network protein Mob1p, and checkpoint protein Mad1p'	YDL028C
RSC3	1	11	9	10	0.27	RSC3 SGDID:S000002711, Chr IV from 1071381-1068724, reverse complement, Verified ORF, 'One of 15 subunits of the 'Remodel the Structure of Chromatin' (RSC) complex; essential gene required for regulation of ribosomal protein genes and the cell wall/stress response; highly similar to Rsc30p'	YDR303C
EFT2	1	13.2	10	10	0.27	EFT2 SGDID:S000002793, Chr IV from 1243221-1245749, Verified ORF, 'Elongation factor 2 (EF-2), also encoded by EFT1; catalyzes ribosomal translocation during protein synthesis; contains diphthamide, the unique posttranslationally modified histidine residue specifically ADP-ribosylated by diphtheria toxin',EFT1 SGDID:S000005659, Chr XV from 575099-577627, Verified ORF, 'Elongation factor 2 (EF-2),…	YDR385W,YOR133W
CDC14	1	16.7	8	10	0.27	CDC14 SGDID:S000001924, Chr VI from 210056-208401, reverse complement, Verified ORF, 'Protein phosphatase required for mitotic exit; located in the nucleolus until liberated by the FEAR and Mitotic Exit Network in anaphase, enabling it to act on key substrates to effect a decrease in CDK/B-cyclin activity and mitotic exit'	YFR028C
ACS2	1	5.9	4	10	0.27	ACS2 SGDID:S000004143, Chr XII from 447576-445525, reverse complement, Verified ORF, 'Acetyl-coA synthetase isoform, required for growth on glucose; expressed under anaerobic conditions'	YLR153C
SSB2	1	59.4	4	10	1.66	SSB2 SGDID:S000005153, Chr XIV from 252060-253901, Verified ORF, 'Cytoplasmic ATPase that is a ribosome-associated molecular chaperone; may be involved in the folding of newly-synthesized polypeptide chains; member of the heat shock protein 70 (HSP70) family; homolog of SSB1'	YNL209W
CKB2	1	19	9	10	0.27	CKB2 SGDID:S000005565, Chr XV from 405768-406544, Verified ORF, 'Beta' regulatory subunit of casein kinase 2, a Ser/Thr protein kinase with roles in cell growth and proliferation; the holoenzyme also contains CKA1, CKA2 and CKB1, the many substrates include transcription factors and all RNA polymerases'	YOR039W
RPC40	1	23.9	7	10	0.27	RPC40 SGDID:S000006314, Chr XVI from 746833-745826, reverse complement, Verified ORF, 'RNA polymerase subunit, common to RNA polymerase I and III'	YPR110C
YDL156W	1	16.3	8	9	0.24	YDL156W SGDID:S000002315, Chr IV from 174919-176487, Uncharacterized ORF, 'Hypothetical protein'	YDL156W
PDC2	1	10.3	8	9	0.25	PDC2 SGDID:S000002488, Chr IV from 610077-607300, reverse complement, Verified ORF, 'Transcription factor required for the synthesis of the glycolytic enzyme pyruvate decarboxylase, required for high level expression of both the THI and the PDC genes'	YDR081C
IES1	1	10.7	7	9	0.25	IES1 SGDID:S000001881, Chr VI from 109924-107846, reverse complement, Verified ORF, 'Subunit of the INO80 chromatin remodeling complex'	YFL013C
PMA1	1	8.4	8	9	0.25	PMA1 SGDID:S000002976, Chr VII from 482671-479915, reverse complement, Verified ORF, 'Plasma membrane H+-ATPase, pumps protons out of the cell; major regulator of cytoplasmic pH and plasma membrane potential; part of the P2 subgroup of cation-transporting ATPases',PMA2 SGDID:S000005957, Chr XVI from 482841-485684, Verified ORF, 'Plasma membrane H+-ATPase, isoform of Pma1p, involved in pumping pro…	YGL008C,YPL036W
RPL9A	1	28.8	8	9	0.16	RPL9A SGDID:S000003115, Chr VII from 228334-227759, reverse complement, Verified ORF, 'Protein component of the large (60S) ribosomal subunit, nearly identical to Rpl9Bp and has similarity to E. coli L6 and rat L9 ribosomal proteins'	YGL147C
SPT16	1	10.7	8	9	0.25	SPT16 SGDID:S000003175, Chr VII from 98973-102080, Verified ORF, 'Subunit of the heterodimeric FACT complex (Spt16p-Pob3p), facilitates RNA Polymerase II transcription elongation through nucleosomes by destabilizing and then reassembling nucleosome structure'	YGL207W
DAM1	1	14.9	8	9	0.24	DAM1 SGDID:S000003345, Chr VII from 718897-719928, Verified ORF, 'Component of the DASH complex, localized to intranuclear spindles and spindle pole bodies; interacts with Duo1p and Mps1p; key Ipl1p target for regulating kinetochore-microtubule attachments'	YGR113W
NSR1	1	17.4	7	9	0.25	NSR1 SGDID:S000003391, Chr VII from 807661-806417, reverse complement, Verified ORF, 'Nucleolar protein that binds nuclear localization sequences, required for pre-rRNA processing and ribosome biogenesis'	YGR159C
RSC4	1	10.4	8	9	0.25	RSC4 SGDID:S000001716, Chr XI from 451844-453721, Verified ORF, 'One of 15 subunits of the 'Remodel the Structure of Chromatin' (RSC) complex; found in close proximity to nucleosomal DNA; displaced from the surface of nucleosomal DNA after chromatin remodeling'	YKR008W
ABF2	1	23	6	9	0.23	ABF2 SGDID:S000004676, Chr XIII from 411568-412119, Verified ORF, 'Mitochondrial DNA-binding protein involved in mitochondrial DNA replication and recombination, member of HMG1 DNA-binding protein family; activity may be regulated by protein kinase A phosphorylation'	YMR072W
ARP7	1	19.9	8	9	0.24	ARP7 SGDID:S000006238, Chr XVI from 639522-640955, Verified ORF, 'Actin-related protein involved in transcriptional regulation; subunit of the chromatin remodeling Snf/Swi complex'	YPR034W
YCL019W	1	4.6	6	8	0.22	YCL019W SGDID:S000000524, Chr III from 85102-86391,86393-90415, transposable_element_gene, 'TyB Gag-Pol protein; proteolytically processed to make the Gag, RT, PR, and IN proteins that are required for retrotransposition',YDR210W-B SGDID:S000007393, Chr IV from 872108-873400,873402-877421, transposable_element_gene, 'TyB Gag-Pol protein; proteolytically processed to make the Gag, RT, PR, and IN p…	YCL019W,YDR210W-B,YFL002W-A,YGR161W-B,YLR410W-B
NHP10	1	39.9	8	8	0.21	NHP10 SGDID:S000002160, Chr IV from 447575-446964, reverse complement, Verified ORF, 'Protein related to mammalian high mobility group proteins; likely component of the INO80 complex, which is an ATP-dependent chromatin-remodeling complex'	YDL002C
RPS17B	1	30.9	4	8	0.22	RPS17B SGDID:S000002855, Chr IV from 1355544-1355542,1355227-1354820, reverse complement, Verified ORF, 'Ribosomal protein 51 (rp51) of the small (40s) subunit; nearly identical to Rps17Ap and has similarity to rat S17 ribosomal protein',RPS17A SGDID:S000004486, Chr XIII from 225889-225891,226290-226697, Verified ORF, 'Ribosomal protein 51 (rp51) of the small (40s) subunit; nearly identical to Rp…	YDR447C,YML024W
DUO1	1	26.7	5	8	0.22	DUO1 SGDID:S000003029, Chr VII from 389714-388971, reverse complement, Verified ORF, 'Essential mitotic spindle protein required to maintain spindle integrity and kinetochore function, part of the multisubunit DASH complex which binds microtubules and is transferred to the kinetochore prior to mitosis'	YGL061C
YTA7	1	6.7	8	8	0.2	YTA7 SGDID:S000003502, Chr VII from 1027376-1031515, Verified ORF, 'Protein of unknown function, member of CDC48/PAS1/SEC18 family of ATPases, potentially phosphorylated by Cdc28p'	YGR270W
CKA1	1	14.2	7	8	0.22	CKA1 SGDID:S000001297, Chr IX from 288907-287789, reverse complement, Verified ORF, 'Alpha catalytic subunit of casein kinase 2, a Ser/Thr protein kinase with roles in cell growth and proliferation; the holoenzyme also contains CKA2, CKB1 and CKB2, the many substrates include transcription factors and all RNA polymerases'	YIL035C
ARP4	1	15.7	7	8	0.22	ARP4 SGDID:S000003617, Chr X from 285188-283719, reverse complement, Verified ORF, 'Nuclear actin-related protein involved in chromatin remodeling, component of chromatin-remodeling enzyme complexes'	YJL081C
CDC16	1	10.2	8	8	0.22	CDC16 SGDID:S000001505, Chr XI from 396891-394369, reverse complement, Verified ORF, 'Subunit of the anaphase-promoting complex/cyclosome (APC/C), which is a ubiquitin-protein ligase required for degradation of anaphase inhibitors, including mitotic cyclins, during the metaphase/anaphase transition; required for sporulation'	YKL022C
SPC34	1	23.7	8	8	0.22	SPC34 SGDID:S000001745, Chr XI from 511439-510552, reverse complement, Verified ORF, 'Component of Dam1p complex, important for spindle and kinetochore integrity; localized to nuclear side of spindle pole body and along mitotic spindle'	YKR037C
YAP1	1	14	7	8	0.21	YAP1 SGDID:S000004466, Chr XIII from 253848-255800, Verified ORF, 'Basic leucine zipper (bZIP) transcription factor required for oxidative stress tolerance; mediates pleiotropic drug and metal resistance; localized to the nucleus in response to the presence of oxidants'	YML007W
RSC9	1	14.6	6	8	0.22	RSC9 SGDID:S000004596, Chr XIII from 17065-18810, Verified ORF, 'One of 15 subunits of the 'Remodel the Structure of Chromatin' (RSC) complex; DNA-binding protein involved in the synthesis of rRNA and in transcriptional repression and activation of genes regulated by the Target of Rapamycin (TOR) pathway'	YML127W
RPL20A	1	35.6	8	8	0.22	RPL20A SGDID:S000004855, Chr XIII from 754196-754178,753741-753224, reverse complement, Verified ORF, 'Protein component of the large (60S) ribosomal subunit, nearly identical to Rpl20Bp and has similarity to rat L18a ribosomal protein',RPL20B SGDID:S000005839, Chr XV from 901178-901172,900764-900247, reverse complement, Verified ORF, 'Protein component of the large (60S) ribosomal subunit, nearl…	YMR242C,YOR312C
ARP8	1	8.3	6	8	0.22	ARP8 SGDID:S000005667, Chr XV from 592588-589943, reverse complement, Verified ORF, 'Nuclear actin-related protein involved in chromatin remodeling, component of chromatin-remodeling enzyme complexes'	YOR141C
RFC1	1	9.8	8	8	0.22	RFC1 SGDID:S000005743, Chr XV from 749302-751887, Verified ORF, 'Subunit of heteropentameric Replication factor C (RF-C), which is a DNA binding protein and ATPase that acts as a clamp loader of the proliferating cell nuclear antigen (PCNA) processivity factor for DNA polymerases delta and epsilon'	YOR217W
RPL36B	1	32	6	8	0.12	RPL36B SGDID:S000006438, Chr XVI from 76239-76224,75985-75699, reverse complement, Verified ORF, 'Protein component of the large (60S) ribosomal subunit, nearly identical to Rpl36Ap and has similarity to rat L36 ribosomal protein; binds to 5.8 S rRNA'	YPL249C-A
EAF3	1	22.4	8	8	0.22	EAF3 SGDID:S000006227, Chr XVI from 610028-608823, reverse complement, Verified ORF, 'Esa1p-associated factor, nonessential component of the NuA4 acetyltransferase complex, homologous to Drosophila dosage compensation protein MSL3'	YPR023C
CDC19	1	13.4	6	7	0.2	CDC19 SGDID:S000000036, Chr I from 71787-73289, Verified ORF, 'Pyruvate kinase, functions as a homotetramer in glycolysis to convert phosphoenolpyruvate to pyruvate, the input for aerobic (TCA cycle) or anaerobic (glucose fermentation) respiration'	YAL038W
RPL21A	1	30	5	7	0.19	RPL21A SGDID:S000000395, Chr II from 606265-606275,606664-607135, Verified ORF, 'Protein component of the large (60S) ribosomal subunit, nearly identical to Rpl21Bp and has similarity to rat L21 ribosomal protein',RPL21B SGDID:S000006000, Chr XVI from 406633-406643,407065-407536, Verified ORF, 'Protein component of the large (60S) ribosomal subunit, nearly identical to Rpl21Ap and has similarity …	YBR191W,YPL079W
RPS14A	1	35.8	6	7	0.19	RPS14A SGDID:S000000627, Chr III from 178216-178210,177902-177496, reverse complement, Verified ORF, 'Ribosomal protein 59 of the small subunit, required for ribosome assembly and 20S pre-rRNA processing; mutations confer cryptopleurine resistance; nearly identical to Rps14Bp and similar to E. coli S11 and rat S14 ribosomal proteins',RPS14B SGDID:S000003727, Chr X from 73786-73795,74204-74610, Ve…	YCR031C,YJL191W
NKP1	1	23.5	5	7	0.19	NKP1 SGDID:S000002791, Chr IV from 1240667-1239951, reverse complement, Verified ORF, 'Non-essential kinetochore protein, subunit of the Ctf19 central kinetochore complex (Ctf19p-Mcm21p-Okp1p-Mcm22p-Mcm16p-Ctf3p-Chl4p-Mcm19p-Nkp1p-Nkp2p-Ame1p-Mtw1p)'	YDR383C
SPT15	1	22.9	5	7	0.19	SPT15 SGDID:S000000950, Chr V from 465298-466020, Verified ORF, 'TATA-binding protein, general transcription factor that interacts with other factors to form the preinitiation complex at promoters, essential for viability'	YER148W
CHD1	1	5.3	7	7	0.19	CHD1 SGDID:S000000966, Chr V from 505387-509793, Verified ORF, 'Nucleosome remodeling factor that functions in regulation of transcription elongation; contains a chromo domain, a helicase domain and a DNA-binding domain; component of both the SAGA and SILK complexes'	YER164W
ACT1	1	16.5	7	7	0.19	ACT1 SGDID:S000001855, Chr VI from 54695-54686,54377-53260, reverse complement, Verified ORF, 'Actin, structural protein involved in cell polarization, endocytosis, and other cytoskeletal functions'	YFL039C
IOC3	1	7.5	5	7	0.19	IOC3 SGDID:S000001909, Chr VI from 169914-172277, Verified ORF, 'Member of a complex (Isw1a) with Isw1p that has nucleosome-stimulated ATPase activity and represses transcription initiation by specific positioning of a promoter proximal dinucleosome; has homology to Esc8p, which is involved in silencing'	YFR013W
RPL24A	1	34.2	7	7	0.15	RPL24A SGDID:S000002999, Chr VII from 437939-437472, reverse complement, Verified ORF, 'Ribosomal protein L30 of the large (60S) ribosomal subunit, nearly identical to Rpl24Bp and has similarity to rat L24 ribosomal protein; not essential for translation but may be required for normal translation rate'	YGL031C
DBP3	1	11.7	6	7	0.19	DBP3 SGDID:S000003046, Chr VII from 361862-360291, reverse complement, Verified ORF, 'Putative ATP-dependent RNA helicase of the DEAD-box family involved in ribosomal biogenesis'	YGL078C
ASG1	1	8.2	6	7	0.19	YIL130W SGDID:S000001392, Chr IX from 102782-105676, Uncharacterized ORF, 'Proposed transcriptional activator, member of the Gal4p family of zinc cluster proteins'	YIL130W
RPC17	1	29.8	6	7	0.19	RPC17 SGDID:S000003548, Chr X from 414686-414201, reverse complement, Verified ORF, 'RNA polymerase III subunit C17; physically interacts with C31, C11, and TFIIIB70; may be involved in the recruitment of pol III by the preinitiation complex'	YJL011C
RPL43B	1	38	5	7	0.19	RPL43B SGDID:S000003855, Chr X from 608223-608224,608500-608776, Verified ORF, 'Protein component of the large (60S) ribosomal subunit, identical to Rpl43Ap and has similarity to rat L37a ribosomal protein',RPL43A SGDID:S000006247, Chr XVI from 654163-654164,654568-654844, Verified ORF, 'Protein component of the large (60S) ribosomal subunit, identical to Rpl43Bp and has similarity to rat L37a ri…	YJR094W-A,YPR043W
ASK1	1	19.2	3	7	0.19	ASK1 SGDID:S000001535, Chr XI from 340190-339312, reverse complement, Verified ORF, 'Component of the DASH complex that binds to microtubules and kinetochores and is essential for chromosome segregation; phosphorylated during the cell cycle by cyclin-dependent kinases'	YKL052C
RPL17A	1	37.5	7	7	0.19	RPL17A SGDID:S000001663, Chr XI from 109274-109582,109889-110134, Verified ORF, 'Protein component of the large (60S) ribosomal subunit, nearly identical to Rpl17Bp and has similarity to E. coli L22 and rat L17 ribosomal proteins; copurifies with the components of the outer kinetochore DASH complex'	YKL180W
STU2	1	10.4	7	7	0.19	STU2 SGDID:S000004035, Chr XII from 237704-235038, reverse complement, Verified ORF, 'Microtubule-associated protein (MAP) of the XMAP215/Dis1 family; regulates microtubule dynamics during spindle orientation and metaphase chromosome alignment; interacts with spindle pole body component Spc72p'	YLR045C
RCO1	1	11.7	6	7	0.19	YMR075W SGDID:S000004680, Chr XIII from 413981-416035, Uncharacterized ORF, 'Nuclear protein of unknown function'	YMR075W
RPL13B	1	36.2	5	7	0.19	RPL13B SGDID:S000004750, Chr XIII from 551206-551203,550800-550205, reverse complement, Verified ORF, 'Protein component of the large (60S) ribosomal subunit, nearly identical to Rpl13Ap; not essential for viability; has similarity to rat L13 ribosomal protein'	YMR142C
RPL3	1	18.6	7	7	0.19	RPL3 SGDID:S000005589, Chr XV from 444688-445851, Verified ORF, 'Protein component of the large (60S) ribosomal subunit, has similarity to E. coli L3 and rat L3 ribosomal proteins; involved in the replication and maintenance of killer double stranded RNA virus'	YOR063W
RPA135	1	7.1	6	7	0.19	RPA135 SGDID:S000006214, Chr XVI from 581193-577582, reverse complement, Verified ORF, 'RNA polymerase I subunit A135'	YPR010C
HIR1	1	9.9	6	6	0.16	HIR1 SGDID:S000000104, Chr II from 209656-212178, Verified ORF, 'Non-essential transcriptional corepressor involved in the cell cycle-regulated transcription of histone H2A, H2B, H3 and H4 genes; contributes to nucleosome formation, heterochromatic gene silencing, and formation of functional kinetochores'	YBL008W
RPS8A	1	33.5	6	6	0.16	RPS8A SGDID:S000000168, Chr II from 89123-88521, reverse complement, Verified ORF, 'Protein component of the small (40S) ribosomal subunit; identical to Rps8Ap and has similarity to rat S8 ribosomal protein',RPS8B SGDID:S000000904, Chr V from 363096-363698, Verified ORF, 'Protein component of the small (40S) ribosomal subunit; identical to Rps8Bp and has similarity to rat S8 ribosomal protein'	YBL072C,YER102W
RPS6B	1	19.1	5	6	0.16	RPS6B SGDID:S000000385, Chr II from 592769-592764,592411-591707, reverse complement, Verified ORF, 'Protein component of the small (40S) ribosomal subunit; identical to Rps6Ap and has similarity to rat S6 ribosomal protein',RPS6A SGDID:S000006011, Chr XVI from 378392-378387,377992-377288, reverse complement, Verified ORF, 'Protein component of the small (40S) ribosomal subunit; identical to Rps6B…	YBR181C,YPL090C
HPC2	1	9.1	4	6	0.16	HPC2 SGDID:S000000419, Chr II from 653441-655312, Verified ORF, 'Highly charged, basic protein required for normal cell-cycle regulation of histone gene transcription; mutants display strong synthetic defects with subunits of FACT, a complex that allows RNA Pol II to elongate through nucleosomes'	YBR215W
RPC53	1	12.1	6	6	0.16	RPC53 SGDID:S000002309, Chr IV from 183344-184612, Verified ORF, 'RNA polymerase III subunit C53'	YDL150W
RPS13	1	21.9	3	6	0.16	RPS13 SGDID:S000002471, Chr IV from 579455-579475,580015-580449, Verified ORF, 'Protein component of the small (40S) ribosomal subunit; has similarity to E. coli S15 and rat S13 ribosomal proteins'	YDR064W
TAF10	1	16	4	6	0.16	TAF10 SGDID:S000002574, Chr IV from 789445-790065, Verified ORF, 'Subunit (145 kDa) of TFIID and SAGA complexes, involved in RNA polymerase II transcription initiation and in chromatin modification'	YDR167W
SPC19	1	19.4	3	6	0.16	SPC19 SGDID:S000002609, Chr IV from 856313-856810, Verified ORF, 'Component of Dam1p complex, important for spindle and kinetochore integrity; localized to nuclear side of spindle pole body and along mitotic spindle'	YDR201W
PAB1	1	14.6	6	6	0.16	PAB1 SGDID:S000000967, Chr V from 510368-512101, Verified ORF, 'Poly(A) binding protein, part of the 3'-end RNA-processing complex, mediates interactions between the 5' cap structure and the 3' mRNA poly(A) tail, involved in control of poly(A) tail length, interacts with translation factor eIF-4G'	YER165W
RPL30	1	49.5	6	6	0.16	RPL30 SGDID:S000002998, Chr VII from 439096-439098,439329-439643, Verified ORF, 'Protein component of the large (60S) ribosomal subunit, has similarity to rat L30 ribosomal protein; involved in pre-rRNA processing in the nucleolus; autoregulates splicing of its transcript'	YGL030W
RSC1	1	8.6	6	6	0.17	RSC1 SGDID:S000003288, Chr VII from 601665-604451, Verified ORF, 'One of 15 subunits of the 'Remodel the Structure of Chromatin' (RSC) complex; required for expression of mid-late sporulation-specific genes; contains two essential bromodomains, a bromo-adjacent homology (BAH) domain, and an AT hook'	YGR056W
TDH3	1	19.6	5	6	0.16	TDH3 SGDID:S000003424, Chr VII from 883815-882817, reverse complement, Verified ORF, 'Glyceraldehyde-3-phosphate dehydrogenase, isozyme 3, involved in glycolysis and gluconeogenesis; tetramer that catalyzes the reaction of glyceraldehyde-3-phosphate to 1,3 bis-phosphoglycerate; detected in the cytoplasm and cell-wall ',TDH2 SGDID:S000003769, Chr X from 454596-453598, reverse complement, Verified …	YGR192C,YJR009C
TRA1	1	1.8	6	6	0.17	TRA1 SGDID:S000001141, Chr VIII from 302764-313998, Verified ORF, 'Subunit of SAGA and NuA4 histone acetyltransferase complexes; interacts with acidic activators (e.g., Gal4p) which leads to transcription activation; similar to human TRRAP, which is a cofactor for c-Myc mediated oncogenic transformation'	YHR099W
RFC2	1	14.2	5	6	0.16	RFC2 SGDID:S000003829, Chr X from 567558-568619, Verified ORF, 'Subunit of heteropentameric Replication factor C (RF-C), which is a DNA binding protein and ATPase that acts as a clamp loader of the proliferating cell nuclear antigen (PCNA) processivity factor for DNA polymerases delta and epsilon'	YJR068W
SFH1	1	9.6	5	6	0.16	SFH1 SGDID:S000004313, Chr XII from 777864-776584, reverse complement, Verified ORF, 'Subunit of the RSC chromatin remodeling complex required for kinetochore function in chromosome segregation; essential gene required for cell cycle progression; phosphorylated in the G1 phase of the cell cycle; Snf5p paralog'	YLR321C
RPL38	1	21.8	3	6	0.16	RPL38 SGDID:S000004317, Chr XII from 781379-781143, reverse complement, Verified ORF, 'Protein component of the large (60S) ribosomal subunit, has similarity to rat L38 ribosomal protein'	YLR325C
ORC1	1	7.5	6	6	0.16	ORC1 SGDID:S000004530, Chr XIII from 142210-144954, Verified ORF, 'Largest subunit of the origin recognition complex, which directs DNA replication by binding to replication origins and is also involved in transcriptional silencing; may be phosphorylated by Cdc28p'	YML065W
RPL16B	1	19.2	5	6	0.13	RPL16B SGDID:S000005013, Chr XIV from 495002-494975,494525-493957, reverse complement, Verified ORF, 'N-terminally acetylated protein component of the large (60S) ribosomal subunit, binds to 5.8 S rRNA; has similarity to Rpl16Ap, E. coli L13 and rat L13a ribosomal proteins; transcriptionally regulated by Rap1p'	YNL069C
RPS3	1	27.5	5	6	0.16	RPS3 SGDID:S000005122, Chr XIV from 302682-303404, Verified ORF, 'Protein component of the small (40S) ribosomal subunit, has apurinic/apyrimidinic (AP) endonuclease activity; essential for viability; has similarity to E. coli S3 and rat S3 ribosomal proteins'	YNL178W
RTT106	1	12.1	5	6	0.14	RTT106 SGDID:S000005150, Chr XIV from 258156-256789, reverse complement, Verified ORF, 'Protein with a role in regulation of Ty1 transposition'	YNL206C
RFC3	1	27.4	6	6	0.16	RFC3 SGDID:S000005234, Chr XIV from 86218-87240, Verified ORF, 'Subunit of heteropentameric Replication factor C (RF-C), which is a DNA binding protein and ATPase that acts as a clamp loader of the proliferating cell nuclear antigen (PCNA) processivity factor for DNA polymerases delta and epsilon'	YNL290W
RPL18B	1	29.6	5	6	0.16	RPL18B SGDID:S000005245, Chr XIV from 64562-64451,64018-63570, reverse complement, Verified ORF, 'Protein component of the large (60S) ribosomal subunit, identical to Rpl18Ap and has similarity to rat L18 ribosomal protein',RPL18A SGDID:S000005480, Chr XV from 94402-94291,93843-93395, reverse complement, Verified ORF, 'Protein component of the large (60S) ribosomal subunit, identical to Rpl18Bp a…	YNL301C,YOL120C
TFC3	1	5.5	5	5	0.14	TFC3 SGDID:S000000001, Chr I from 151168-151099,151008-147596, reverse complement, Verified ORF, 'Largest of six subunits of the RNA polymerase III transcription initiation factor complex (TFIIIC); part of the TauB domain of TFIIIC that binds DNA at the BoxB promoter sites of tRNA and similar genes; cooperates with Tfc6p in DNA binding'	YAL001C
RFC5	1	17.2	5	5	0.14	RFC5 SGDID:S000000291, Chr II from 423759-424823, Verified ORF, 'Subunit of heteropentameric Replication factor C (RF-C), which is a DNA binding protein and ATPase that acts as a clamp loader of the proliferating cell nuclear antigen (PCNA) processivity factor for DNA polymerases delta and epsilon'	YBR087W
DAD3	1	53.2	4	5	0.14	DAD3 SGDID:S000007595, Chr II from 684972-685256, Verified ORF, 'Essential protein, component of the DASH complex; involved in spindle integrity and kinetochore function; interacts with Duo1p and Dam1p; localizes to intranuclear spindles and kinetochore'	YBR233W-A
RNQ1	1	14.3	5	5	0.14	RNQ1 SGDID:S000000533, Chr III from 70150-71367, Verified ORF, '[PIN(+)] prion, an infectious protein conformation that is generally an ordered protein aggregate'	YCL028W
RSC6	1	10.4	4	5	0.14	RSC6 SGDID:S000000648, Chr III from 214990-216441, Verified ORF, 'One of 15 subunits of the 'Remodel the Structure of Chromatin' (RSC) complex; essential for mitotic growth; homolog of SWI/SNF subunit Swp73p'	YCR052W
RPS16B	1	35	4	5	0.14	RPS16B SGDID:S000002241, Chr IV from 307789-307766,307333-306926, reverse complement, Verified ORF, 'Protein component of the small (40S) ribosomal subunit; identical to Rps16Ap and has similarity to E. coli S9 and rat S16 ribosomal proteins',RPS16A SGDID:S000004751, Chr XIII from 551927-551950,552495-552902, Verified ORF, 'Protein component of the small (40S) ribosomal subunit; identical to Rps1…	YDL083C,YMR143W
VID21	1	7	5	5	0.14	VID21 SGDID:S000002767, Chr IV from 1194876-1191928, reverse complement, Verified ORF, 'Component of the NuA4 histone acetyltransferase complex'	YDR359C
RPL34A	1	26.4	5	5	0.13	RPL34A SGDID:S000002135, Chr V from 270183-270147,269749-269421, reverse complement, Verified ORF, 'Protein component of the large (60S) ribosomal subunit, nearly identical to Rpl34Bp and has similarity to rat L34 ribosomal protein',RPL34B SGDID:S000001314, Chr IX from 257061-257025,256552-256224, reverse complement, Verified ORF, 'Protein component of the large (60S) ribosomal subunit, nearly id…	YER056C-A,YIL052C
RPS24A	1	24.4	4	5	0.13	RPS24A SGDID:S000000876, Chr V from 306319-306321,306788-307192, Verified ORF, 'Protein component of the small (40S) ribosomal subunit; identical to Rps24Bp and has similarity to rat S24 ribosomal protein',RPS24B SGDID:S000001331, Chr IX from 232366-232364,231954-231550, reverse complement, Verified ORF, 'Protein component of the small (40S) ribosomal subunit; identical to Rps24Ap and has similar…	YER074W,YIL069C
RPL28	1	27.5	3	5	0.14	RPL28 SGDID:S000003071, Chr VII from 310970-311018,311530-311930, Verified ORF, 'Ribosomal protein L29 of the large (60S) ribosomal subunit, has similarity to E. coli L15 and rat L27a ribosomal proteins; may have peptidyl transferase activity; can mutate to cycloheximide resistance'	YGL103W
CBF2	1	6.9	5	5	0.12	CBF2 SGDID:S000003372, Chr VII from 767434-770304, Verified ORF, 'Essential kinetochore protein, component of the CBF3 multisubunit complex that binds to the CDEIII region of the centromere; Cbf2p also binds to the CDEII region possibly forming a different multimeric complex, ubiquitinated in vivo'	YGR140W
TAF1	1	5.6	5	5	0.14	TAF1 SGDID:S000003506, Chr VII from 1043101-1039901, reverse complement, Verified ORF, 'TFIID subunit (145 kDa), involved in RNA polymerase II transcription initiation, has histone acetyltransferase activity, involved in promoter binding and G1/S progression'	YGR274C
RPL14B	1	26.1	4	5	0.14	RPL14B SGDID:S000000993, Chr VIII from 104272-104400,104799-105086, Verified ORF, 'Protein component of the large (60S) ribosomal subunit, nearly identical to Rpl14Ap and has similarity to rat L14 ribosomal protein'	YHL001W
SNF6	1	10.8	4	5	0.14	SNF6 SGDID:S000001017, Chr VIII from 54849-55847, Verified ORF, 'One of 11 subunits of the SWI/SNF chromatin remodeling complex involved in transcriptional regulation; functions interdependently in transcriptional activation with Snf2p and Snf5p'	YHL025W
MPH1	1	4.7	5	5	0.14	MPH1 SGDID:S000001441, Chr IX from 360393-357412, reverse complement, Verified ORF, 'Member of the DEAH family of helicases, functions in an error-free DNA damage bypass pathway that involves homologous recombination, mutations confer a mutator phenotype'	YIR002C
IES3	1	16.8	4	5	0.14	IES3 SGDID:S000004042, Chr XII from 247202-247954, Verified ORF, 'Subunit of the INO80 chromatin remodeling complex'	YLR052W
RPS31	1	36.2	5	5	0.14	RPS31 SGDID:S000004157, Chr XII from 498949-499407, Verified ORF, 'Fusion protein that is cleaved to yield a ribosomal protein of the small (40S) subunit and ubiquitin; ubiquitin may facilitate assembly of the ribosomal protein into ribosomes; interacts genetically with translation factor eIF2B'	YLR167W
SPT5	1	6	5	5	0.14	SPT5 SGDID:S000004470, Chr XIII from 247677-250868, Verified ORF, 'Protein that forms a complex with Spt4p and mediates both activation and inhibition of transcription elongation; Spt4p-Spt5p complex also plays a role in pre-mRNA processing'	YML010W
RAD52	1	12.5	5	5	0.14	RAD52 SGDID:S000004494, Chr XIII from 213930-212515, reverse complement, Verified ORF, 'Protein that stimulates strand exchange by facilitating Rad51p binding to single-stranded DNA; anneals complementary single-stranded DNA; involved in the repair of double-strand breaks in DNA during vegetative growth and meiosis'	YML032C
ARP9	1	8.6	5	5	0.14	ARP9 SGDID:S000004636, Chr XIII from 337787-337816,337903-339276, Verified ORF, 'Actin-related protein involved in transcriptional regulation; subunit of the chromatin remodeling Snf/Swi complex'	YMR033W
TAF9	1	30.6	3	5	0.14	TAF9 SGDID:S000004849, Chr XIII from 742970-743443, Verified ORF, 'Subunit (17 kDa) of TFIID and SAGA complexes, involved in RNA polymerase II transcription initiation and in chromatin modification, similar to histone H3'	YMR236W
RPC31	1	15.9	3	5	0.14	RPC31 SGDID:S000005095, Chr XIV from 348523-347768, reverse complement, Verified ORF, 'RNA polymerase III subunit C31; contains HMG-like C-terminal domain'	YNL151C
ADH1	1	14.7	5	5	0.14	ADH1 SGDID:S000005446, Chr XV from 160594-159548, reverse complement, Verified ORF, 'Alcohol dehydrogenase, fermentative isozyme active as homo- or heterotetramers; required for the reduction of acetaldehyde to ethanol, the last step in the glycolytic pathway'	YOL086C
SPT20	1	13.4	5	5	0.14	SPT20 SGDID:S000005508, Chr XV from 47573-45759, reverse complement, Verified ORF, 'Subunit of the SAGA transcriptional regulatory complex, involved in maintaining the integrity of the complex'	YOL148C
RPA43	1	17.2	4	5	0.14	RPA43 SGDID:S000005867, Chr XV from 960179-959199, reverse complement, Verified ORF, 'RNA polymerase I subunit A43'	YOR340C
TAF14	1	18	5	5	0.12	TAF14 SGDID:S000006050, Chr XVI from 305297-305305,305411-306136, Verified ORF, 'Subunit (30 kDa) of TFIID, TFIIF, and SWI/SNF complexes, involved in RNA polymerase II transcription initiation and in chromatin modification, contains a YEATS domain'	YPL129W
TEF2	1	7.6	4	4	0.11	TEF2 SGDID:S000000322, Chr II from 477665-479041, Verified ORF, 'Translational elongation factor EF-1 alpha; also encoded by TEF1; functions in the binding reaction of aminoacyl-tRNA (AA-tRNA) to ribosomes',TEF1 SGDID:S000006284, Chr XVI from 700592-701968, Verified ORF, 'Translational elongation factor EF-1 alpha; also encoded by TEF2; functions in the binding reaction of aminoacyl-tRNA (AA-tRNA…	YBR118W,YPR080W
RPC11	1	26.4	3	4	0.11	RPC11 SGDID:S000002452, Chr IV from 548307-547975, reverse complement, Verified ORF, 'RNA polymerase III subunit C11; mediates pol III RNA cleavage activity and is important for termination of transcription'	YDR045C
SAN1	1	10.2	4	4	0.11	SAN1 SGDID:S000002550, Chr IV from 743870-742038, reverse complement, Verified ORF, 'Ubiquitin-protein ligase, involved in the proteasome-dependent degradation of aberrant nuclear proteins; san1 mutations suppress sir4, spt16, and cdc68 mutations, suggesting a role in chromatin silencing'	YDR143C
NGG1	1	9	3	4	0.11	NGG1 SGDID:S000002583, Chr IV from 814448-816556, Verified ORF, 'Transcriptional regulator involved in glucose repression of Gal4p-regulated genes; component of transcriptional adaptor and histone acetyltransferase complexes, the ADA complex, the SAGA complex, and the SLIK complex'	YDR176W
MCM21	1	8.7	3	4	0.11	MCM21 SGDID:S000002726, Chr IV from 1103754-1103805,1103889-1104943, Verified ORF, 'Protein involved in minichromosome maintenance; component of the COMA complex (Ctf19p, Okp1p, Mcm21p, Ame1p) that bridges kinetochore subunits that are in contact with centromeric DNA and the subunits bound to microtubules'	YDR318W
IES6	1	12	3	4	0.11	IES6 SGDID:S000000770, Chr V from 69757-70257, Verified ORF, 'Protein that associates with the INO80 chromatin remodeling complex under low-salt conditions'	YEL044W
BUR6	1	20.4	4	4	0.11	BUR6 SGDID:S000000961, Chr V from 491953-491525, reverse complement, Verified ORF, 'Protein that forms a heterodimeric histone-fold NC2 general transcription regulator complex with Ydr1p that binds to TBP and represses RNA pol II transcription during assembly of the preinitiation complex, homologous to human NC2alpha'	YER159C
GAT1	1	11.2	4	4	0.11	GAT1 SGDID:S000001873, Chr VI from 95964-97496, Verified ORF, 'Transcriptional activator of genes involved in nitrogen catabolite repression, member of the GATA family of DNA binding proteins; activity and localization regulated by nitrogen limitation and Ure2p'	YFL021W
TUB2	1	8.5	4	4	0.11	TUB2 SGDID:S000001857, Chr VI from 56335-57708, Verified ORF, 'Beta-tubulin; associates with alpha-tubulin (Tub1p and Tub3p) to form tubulin dimer, which polymerizes to form microtubules'	YFL037W
TAF6	1	7.4	4	4	0.11	TAF6 SGDID:S000003080, Chr VII from 299731-298181, reverse complement, Verified ORF, 'Subunit (60 kDa) of TFIID and SAGA complexes, involved in transcription initiation of RNA polymerase II and in chromatin modification, similar to histone H4'	YGL112C
RPL1B	1	18	4	4	0.11	RPL1B SGDID:S000003103, Chr VII from 254646-255299, Verified ORF, 'N-terminally acetylated protein component of the large (60S) ribosomal subunit, nearly identical to Rpl1Bp and has similarity to E. coli L1 and rat L10a ribosomal proteins; rpl1a rpl1b double null mutation is lethal',RPL1A SGDID:S000006141, Chr XVI from 135789-136442, Verified ORF, 'N-terminally acetylated protein component of the…	YGL135W,YPL220W
TFC4	1	3.6	4	4	0.11	TFC4 SGDID:S000003279, Chr VII from 589473-586396, reverse complement, Verified ORF, 'One of six subunits of the RNA polymerase III transcription initiation factor complex (TFIIIC); part of the TauA domain of TFIIIC that binds BoxA DNA promoter sites of tRNA and similar genes; has TPR motifs; human homolog is TFIIIC-102'	YGR047C
BUB1	1	5.2	4	4	0.11	BUB1 SGDID:S000003420, Chr VII from 875114-872049, reverse complement, Verified ORF, 'Protein kinase that forms a complex with Mad1p and Bub3p that is crucial in the checkpoint mechanism required to prevent cell cycle progression into anaphase in the presence of spindle damage, associates with centromere DNA via Skp1p'	YGR188C
RPC10/RPB12	1	38.6	3	4	0.11	RPC10 SGDID:S000001185, Chr VIII from 387236-387448, Verified ORF, 'RNA polymerase subunit, found in RNA polymerase complexes I, II, and III'	YHR143W-A
RPA12	1	40	3	4	0.11	RPA12 SGDID:S000003824, Chr X from 555110-555487, Verified ORF, 'RNA polymerase I subunit A12.2; contains two zinc binding domains, and the N terminal domain is responsible for anchoring to the RNA pol I complex'	YJR063W
MSN4	1	12.1	4	4	0.11	MSN4 SGDID:S000001545, Chr XI from 322872-324764, Verified ORF, 'Transcriptional activator related to Msn2p; activated in stress conditions, which results in translocation from the cytoplasm to the nucleus; binds DNA at stress response elements of responsive genes, inducing gene expression'	YKL062W
MRPL20	1	23.1	4	4	0.11	MRPL20 SGDID:S000001793, Chr XI from 599323-598736, reverse complement, Verified ORF, 'Mitochondrial ribosomal protein of the large subunit'	YKR085C
RPL15A	1	22.1	4	4	0.11	RPL15A SGDID:S000004019, Chr XII from 202591-201977, reverse complement, Verified ORF, 'Protein component of the large (60S) ribosomal subunit, nearly identical to Rpl15Bp and has similarity to rat L15 ribosomal protein; binds to 5.8 S rRNA',RPL15B SGDID:S000004728, Chr XIII from 510347-509733, reverse complement, Verified ORF, 'Protein component of the large (60S) ribosomal subunit, nearly ident…	YLR029C,YMR121C
PDC1	1	7.6	4	4	0.11	PDC1 SGDID:S000004034, Chr XII from 234082-232391, reverse complement, Verified ORF, 'Major of three pyruvate decarboxylase isozymes, key enzyme in alcoholic fermentation, decarboxylates pyruvate to acetaldehyde; subject to glucose-, ethanol-, and autoregulation; involved in amino acid catabolism'	YLR044C
STM1	1	13.2	4	4	0.11	STM1 SGDID:S000004140, Chr XII from 440468-441289, Verified ORF, 'Protein that binds G4 quadruplex and purine motif triplex nucleic acid; acts with Cdc13p to maintain telomere structure; interacts with ribosomes and subtelomeric Y' DNA; multicopy suppressor of tom1 and pop2 mutations'	YLR150W
RPS30A	0.9824	15.9	1	4	0.11	RPS30A SGDID:S000004278, Chr XII from 713160-713158,712727-712539, reverse complement, Verified ORF, 'Protein component of the small (40S) ribosomal subunit; nearly identical to Rps30Bp and has similarity to rat S30 ribosomal protein',RPS30B SGDID:S000005708, Chr XV from 678794-678792,678380-678192, reverse complement, Verified ORF, 'Protein component of the small (40S) ribosomal subunit; nearly …	YLR287C-A,YOR182C
NKP2	1	15	3	4	0.11	NKP2 SGDID:S000004307, Chr XII from 764808-765269, Verified ORF, 'Non-essential kinetochore protein, subunit of the Ctf19 central kinetochore complex (Ctf19p-Mcm21p-Okp1p-Mcm22p-Mcm16p-Ctf3p-Chl4p-Mcm19p-Nkp1p-Nkp2p-Ame1p-Mtw1p)'	YLR315W
IMD3	1	17	4	4	0.15	IMD3 SGDID:S000004424, Chr XII from 1002554-1004125, Verified ORF, 'Inosine monophosphate dehydrogenase, catalyzes the first step of GMP biosynthesis, member of a four-gene family in S. cerevisiae, constitutively expressed'	YLR432W
ARP5	1	7	3	4	0.11	ARP5 SGDID:S000005004, Chr XIV from 514936-512669, reverse complement, Verified ORF, 'Nuclear actin-related protein involved in chromatin remodeling, component of chromatin-remodeling enzyme complexes'	YNL059C
SKO1	1	8	4	4	0.11	SKO1 SGDID:S000005111, Chr XIV from 321361-319418, reverse complement, Verified ORF, 'Basic leucine zipper (bZIP) transcription factor of the ATF/CREB family that forms a complex with Tup1p and Ssn6p to both activate and repress transcription; cytosolic and nuclear protein involved in the osmotic and oxidative stress responses'	YNL167C
RPA49	1	12	4	4	0.11	RPA49 SGDID:S000005192, Chr XIV from 182609-181362, reverse complement, Verified ORF, 'RNA polymerase I subunit A49'	YNL248C
RPC34	1	10.1	4	4	0.11	RPC34 SGDID:S000005286, Chr XIV from 635299-634346, reverse complement, Verified ORF, 'RNA polymerase III subunit C34; interacts with TFIIIB70 and is a key determinant in pol III recruitment by the preinitiation complex'	YNR003C
TFC7	1	11.3	4	4	0.11	TFC7 SGDID:S000005636, Chr XV from 528942-530249, Verified ORF, 'One of six subunits of the RNA polymerase III transcription initiation factor complex (TFIIIC); part of the TauA globular domain of TFIIIC that binds DNA at the BoxA promoter sites of tRNA and similar genes'	YOR110W
DIG1	1	13.5	4	4	0.11	DIG1 SGDID:S000005970, Chr XVI from 463836-462478, reverse complement, Verified ORF, 'Regulatory protein of unknown function, constitutively-expressed, involved in the regulation of mating-specific genes and the invasive growth pathway, required for MAP-kinase imposed repression, inhibits pheromone-responsive transcription'	YPL049C
RPL33A	1	39.3	4	4	0.11	RPL33A SGDID:S000006064, Chr XVI from 282121-282139,282665-282969, Verified ORF, 'N-terminally acetylated ribosomal protein L37 of the large (60S) ribosomal subunit, nearly identical to Rpl33Bp and has similarity to rat L35a; rpl33a null mutant exhibits slow growth while rpl33a rpl33b double null mutant is inviable'	YPL143W
RPL7B	0.9999	18.4	4	4	0.07	RPL7B SGDID:S000006119, Chr XVI from 173151-173161,173571-173664,174072-174701, Verified ORF, 'Protein component of the large (60S) ribosomal subunit, nearly identical to Rpl7Ap and has similarity to E. coli L30 and rat L7 ribosomal proteins; contains a conserved C-terminal Nucleic acid Binding Domain (NDB2)'	YPL198W
RPO26	1	25.2	4	4	0.1	RPO26 SGDID:S000006391, Chr XVI from 911253-911272,911349-911796, Verified ORF, 'RNA polymerase subunit ABC23, common to RNA polymerases I, II, and III; part of central core; similar to bacterial omega subunit'	YPR187W
RPL23A	1	26.3	3	3	0.08	RPL23A SGDID:S000000183, Chr II from 60735-60694,60189-59818, reverse complement, Verified ORF, 'Protein component of the large (60S) ribosomal subunit, identical to Rpl23Bp and has similarity to E. coli L14 and rat L23 ribosomal proteins',RPL23B SGDID:S000000919, Chr V from 396765-396806,397278-397649, Verified ORF, 'Protein component of the large (60S) ribosomal subunit, identical to Rpl23Ap an…	YBL087C,YER117W
SPT7	1	2.9	3	3	0.08	SPT7 SGDID:S000000285, Chr II from 405245-401247, reverse complement, Verified ORF, 'Subunit of the SAGA transcriptional regulatory complex, involved in proper assembly of the complex; also present as a C-terminally truncated form in the SLIK/SALSA transcriptional regulatory complex'	YBR081C
YCR087C-A	1	24.8	3	3	0.08	YCR087C-A SGDID:S000007223, Chr III from 264464-264003, reverse complement, Uncharacterized ORF, 'Hypothetical protein'	YCR087C-A
SIR2	1	8.4	3	3	0.08	SIR2 SGDID:S000002200, Chr IV from 378442-376754, reverse complement, Verified ORF, 'Conserved NAD+ dependent histone deacetylase of the Sirtuin family involved in regulation of lifespan; plays roles in silencing at HML, HMR, telomeres, and the rDNA locus; negatively regulates initiation of DNA replication'	YDL042C
RPO21	1	3.6	3	3	0.07	RPO21 SGDID:S000002299, Chr IV from 210562-205361, reverse complement, Verified ORF, 'RNA polymerase II largest subunit B220, part of central core; phosphorylation of C-terminal heptapeptide repeat domain regulates association with transcription and splicing factors; similar to bacterial beta-prime'	YDL140C
DAD1	1	26.6	2	3	0.08	DAD1 SGDID:S000002423, Chr IV from 478754-478470, reverse complement, Verified ORF, 'Essential protein, component of the DASH complex, involved in spindle integrity and kinetochore function; interacts with Duo1p and Dam1p; localizes to intranuclear spindles and kinetochore'	YDR016C
BMH2	1	13.6	3	3	0.07	BMH2 SGDID:S000002506, Chr IV from 653603-654424, Verified ORF, '14-3-3 protein, minor isoform; binds proteins and DNA, involved in regulation of many processes including exocytosis and vesicle transport, Ras/MAPK signaling during pseudohyphal development, rapamycin-sensitive signaling, and others'	YDR099W
CPR1	1	25.9	3	3	0.08	CPR1 SGDID:S000002562, Chr IV from 768996-768508, reverse complement, Verified ORF, 'Cytoplasmic peptidyl-prolyl cis-trans isomerase (cyclophilin), catalyzes the cis-trans isomerization of peptide bonds N-terminal to proline residues; binds the drug cyclosporin A'	YDR155C
TFC6	1	5.7	3	3	0.08	TFC6 SGDID:S000002770, Chr IV from 1198688-1196670, reverse complement, Verified ORF, 'One of six subunits of RNA polymerase III transcription initiation factor complex (TFIIIC); part of TFIIIC TauB domain that binds BoxB promoter sites of tRNA and other genes; cooperates with Tfc3p in DNA binding; human homolog is TFIIIC-110'	YDR362C
YRA1	1	12.4	3	3	0.08	YRA1 SGDID:S000002789, Chr IV from 1236549-1236833,1237600-1237995, Verified ORF, 'Nuclear protein that binds to RNA and to Mex67p, required for export of poly(A)+ mRNA from the nucleus; member of the REF (RNA and export factor binding proteins) family; another family member, Yra2p, can substitute for Yra1p function'	YDR381W
RPL12B	1	21.8	3	3	0.08	RPL12B SGDID:S000002826, Chr IV from 1301607-1302104, Verified ORF, 'Protein component of the large (60S) ribosomal subunit, nearly identical to Rpl12Ap; rpl12a rpl12b double mutant exhibits slow growth and slow translation; has similarity to E. coli L11 and rat L12 ribosomal proteins',RPL12A SGDID:S000000780, Chr V from 53218-52721, reverse complement, Verified ORF, 'Protein component of the lar…	YDR418W,YEL054C
RPS18A	1	19.9	3	3	0.08	RPS18A SGDID:S000002858, Chr IV from 1359914-1359960,1360396-1360789, Verified ORF, 'Protein component of the small (40S) ribosomal subunit; nearly identical to Rps18Bp and has similarity to E. coli S13 and rat S18 ribosomal proteins',RPS18B SGDID:S000004488, Chr XIII from 223828-223782,223380-222987, reverse complement, Verified ORF, 'Protein component of the small (40S) ribosomal subunit; nearl…	YDR450W,YML026C
RPL27B	1	19.9	3	3	0.08	RPL27B SGDID:S000002879, Chr IV from 1401761-1401791,1402176-1402555, Verified ORF, 'Protein component of the large (60S) ribosomal subunit, nearly identical to Rpl27Ap and has similarity to rat L27 ribosomal protein',RPL27A SGDID:S000001052, Chr VIII from 126515-126545,127107-127486, Verified ORF, 'Protein component of the large (60S) ribosomal subunit, nearly identical to Rpl27Bp and has simila…	YDR471W,YHR010W
YER078C	1	9.8	3	3	0.08	YER078C SGDID:S000000880, Chr V from 318338-316803, reverse complement, Uncharacterized ORF, 'Metallopeptidase, localized to the mitochondrial matrix'	YER078C
IES5	1	42.4	3	3	0.08	IES5 SGDID:S000000894, Chr V from 342851-343228, Verified ORF, 'Protein that associates with the INO80 chromatin remodeling complex under low-salt conditions'	YER092W
LEU1	1	3.9	3	3	0.08	LEU1 SGDID:S000002977, Chr VII from 478657-476318, reverse complement, Verified ORF, 'Isopropylmalate isomerase, catalyzes the second step in the leucine biosynthesis pathway'	YGL009C
RPS2	1	11.4	2	3	0.08	RPS2 SGDID:S000003091, Chr VII from 277623-278387, Verified ORF, 'Protein component of the small (40S) subunit, essential for control of translational accuracy; has similarity to E. coli S5 and rat S2 ribosomal proteins'	YGL123W
SWC4	1	5.3	3	3	0.08	SWC4 SGDID:S000003234, Chr VII from 499910-498480, reverse complement, Verified ORF, 'Protein of unknown function, component of the Swr1p complex that incorporates Htz1p into chromatin; component of the NuA4 histone acetyltransferase complex'	YGR002C
FOL2	1	16.5	3	3	0.08	FOL2 SGDID:S000003499, Chr VII from 1025741-1025010, reverse complement, Verified ORF, 'GTP-cyclohydrolase I, catalyzes the first step in the folic acid biosynthetic pathway'	YGR267C
RPS20	1	28.1	3	3	0.08	RPS20 SGDID:S000001007, Chr VIII from 75409-75774, Verified ORF, 'Protein component of the small (40S) ribosomal subunit; overproduction suppresses mutations affecting RNA polymerase III-dependent transcription; has similarity to E. coli S10 and rat S20 ribosomal proteins'	YHL015W
RPS27B	1	37.8	3	3	0.08	RPS27B SGDID:S000001063, Chr VIII from 148662-148660,148109-147864, reverse complement, Verified ORF, 'Protein component of the small (40S) ribosomal subunit; nearly identical to Rps27Ap and has similarity to rat S27 ribosomal protein',RPS27A SGDID:S000001639, Chr XI from 158619-158621,158972-159217, Verified ORF, 'Protein component of the small (40S) ribosomal subunit; nearly identical to Rps27B…	YHR021C,YKL156W
GAR1	1	15.6	3	3	0.08	GAR1 SGDID:S000001131, Chr VIII from 283300-282683, reverse complement, Verified ORF, 'Protein component of the H/ACA snoRNP pseudouridylase complex, involved in the modification and cleavage of the 18S pre-rRNA'	YHR089C
ENO2	1	8.7	3	3	0.08	ENO2 SGDID:S000001217, Chr VIII from 451327-452640, Verified ORF, 'Enolase II, a phosphopyruvate hydratase that catalyzes the conversion of 2-phosphoglycerate to phosphoenolpyruvate during glycolysis and the reverse reaction during gluconeogenesis; expression is induced in response to glucose'	YHR174W
SKN7	1	9.5	3	3	0.08	SKN7 SGDID:S000001249, Chr VIII from 512732-514600, Verified ORF, 'Nuclear response regulator and transcription factor, part of a branched two-component signaling system; required for optimal induction of heat-shock genes in response to oxidative stress; involved in osmoregulation'	YHR206W
FKH1	1	10.3	3	3	0.1	FKH1 SGDID:S000001393, Chr IX from 102235-100781, reverse complement, Verified ORF, 'Transcription factor of the forkhead family that regulates the cell cycle and pseudohyphal growth; also involved in chromatin silencing at HML and HMR'	YIL131C
CCT8	1	7.7	3	3	0.08	CCT8 SGDID:S000003545, Chr X from 421579-419873, reverse complement, Verified ORF, 'Subunit of the cytosolic chaperonin Cct ring complex, related to Tcp1p, required for the assembly of actin and tubulins in vivo'	YJL008C
HPR5	1	3.3	3	3	0.08	HPR5 SGDID:S000003628, Chr X from 257340-260864, Verified ORF, 'DNA helicase and DNA-dependent ATPase involved in DNA repair, required for proper timing of commitment to meiotic recombination and the transition from Meiosis I to Meiosis II; potential Cdc28p substrate'	YJL092W
RPA34	1	7.3	2	3	0.08	RPA34 SGDID:S000003684, Chr X from 140356-141057, Verified ORF, 'RNA polymerase I subunit A34.5'	YJL148W
RPS5	1	14.2	3	3	0.08	RPS5 SGDID:S000003884, Chr X from 651817-652494, Verified ORF, 'Protein component of the small (40S) ribosomal subunit, the least basic of the non-acidic ribosomal proteins; phosphorylated in vivo; essential for viability; has similarity to E. coli S7 and rat S5 ribosomal proteins'	YJR123W
HIR3	1	1.4	3	3	0.08	HIR3 SGDID:S000003901, Chr X from 695612-690666, reverse complement, Verified ORF, 'Transcriptional corepressor involved in the cell cycle-regulated transcription of histone genes HTA1, HTB1, HHT1, and HHT2; involved in position-dependent gene silencing and nucleosome reassembly'	YJR140C
HSK3	1	33.3	2	3	0.08	HSK3 SGDID:S000028421, Chr XI from 185017-184808, reverse complement, Verified ORF, 'Component of the DASH complex which is found at kinetochores and regulates spindle assembly; in vitro DASH forms rings on microtubules and promotes microtubule stability'	YKL138C-A
DID2	1	15.7	3	3	0.08	DID2 SGDID:S000006435, Chr XI from 507581-508195, Verified ORF, 'Class E protein of the vacuolar protein-sorting (Vps) pathway, associates reversibly with the late endosome, has human ortholog that may be altered in breast tumors'	YKR035W-A
IOC2	1	6.4	3	3	0.08	IOC2 SGDID:S000004085, Chr XII from 332116-329678, reverse complement, Verified ORF, 'Member of a complex (Isw1b) with Isw1p and Ioc4p that exhibits nucleosome-stimulated ATPase activity and acts within coding regions to coordinate transcription elongation with termination and processing, contains a PHD finger motif'	YLR095C
RNH203	1	36.4	3	3	0.08	RNH203 SGDID:S000004144, Chr XII from 448315-447983, reverse complement, Verified ORF, 'Ribonuclease H2 subunit, required for RNase H2 activity'	YLR154C
CBF5	1	6.2	3	3	0.08	CBF5 SGDID:S000004165, Chr XII from 506136-507587, Verified ORF, 'Component of box H/ACA small nucleolar ribonucleoprotein particles (snoRNPs), probable rRNA pseudouridine synthase, binds to snoRNP Nop10p and also interacts with ribosomal biogenesis protein Nop53p'	YLR175W
YLR247C	1	2.1	3	3	0.08	YLR247C SGDID:S000004237, Chr XII from 633356-628686, reverse complement, Uncharacterized ORF, 'Hypothetical protein'	YLR247C
RPP0	1	7.1	2	3	0.08	RPP0 SGDID:S000004332, Chr XII from 805887-806825, Verified ORF, 'Conserved ribosomal protein P0 similar to rat P0, human P0, and E. coli L10e; shown to be phosphorylated on serine 302'	YLR340W
PIF1	1	4.5	3	3	0.08	PIF1 SGDID:S000004526, Chr XIII from 151532-148953, reverse complement, Verified ORF, 'DNA helicase involved in telomere formation and elongation; acts as a catalytic inhibitor of telomerase; also plays a role in repair and recombination of mitochondrial DNA'	YML061C
POB3	1	4.7	3	3	0.08	POB3 SGDID:S000004534, Chr XIII from 135500-137158, Verified ORF, 'Subunit of the heterodimeric FACT complex (Spt16p-Pob3p), which facilitates RNA Polymerase II transcription elongation through nucleosomes by destabilizing and then reassembling nucleosome structure'	YML069W
TUB1	1	8.1	3	3	0.07	TUB1 SGDID:S000004550, Chr XIII from 99400-99376,99259-97941, reverse complement, Verified ORF, 'Alpha-tubulin; associates with beta-tubulin (Tub2p) to form tubulin dimer, which polymerizes to form microtubules'	YML085C
TAF4	1	10.3	3	3	0.08	TAF4 SGDID:S000004607, Chr XIII from 276045-277211, Verified ORF, 'TFIID subunit (48 kDa), involved in RNA polymerase II transcription initiation; potential Cdc28p substrate'	YMR005W
HSC82	1	5.5	3	3	0.08	HSC82 SGDID:S000004798, Chr XIII from 632354-634471, Verified ORF, 'Cytoplasmic chaperone of the Hsp90 family, redundant in function and nearly identical with Hsp82p, and together they are essential; expressed constitutively at 10-fold higher basal levels that HSP82 and induced 2-3 fold by heat shock',HSP82 SGDID:S000006161, Chr XVI from 98625-96496, reverse complement, Verified ORF, 'Cytoplasmic…	YMR186W,YPL240C
TAF7	1	6.1	3	3	0.08	TAF7 SGDID:S000004840, Chr XIII from 724384-722612, reverse complement, Verified ORF, 'TFIID subunit (67 kDa), involved in RNA polymerase II transcription initiation'	YMR227C
FET4	1	6.7	3	3	0.06	FET4 SGDID:S000004938, Chr XIII from 914536-912878, reverse complement, Verified ORF, 'Low-affinity Fe(II) transporter of the plasma membrane'	YMR319C
YDJ1	1	8.3	3	3	0.07	YDJ1 SGDID:S000005008, Chr XIV from 507098-505869, reverse complement, Verified ORF, 'Protein chaperone involved in regulation of the HSP90 and HSP70 functions; involved in protein translocation across membranes; member of the DnaJ family'	YNL064C
TOP2	1	2.5	3	3	0.08	TOP2 SGDID:S000005032, Chr XIV from 457706-461992, Verified ORF, 'Essential type II topoisomerase, relieves torsional strain in DNA by cleaving and re-sealing the phosphodiester backbone of both positively and negatively supercoiled DNA; cleaves complementary strands; localizes to axial cores in meiosis'	YNL088W
HTZ1	1	21.6	3	3	0.08	HTZ1 SGDID:S000005372, Chr XV from 303984-303580, reverse complement, Verified ORF, 'Histone variant H2AZ, exchanged for histone H2A in nucleosomes by the SWR1 complex; involved in transcriptional regulation through prevention of the spread of silent heterochromatin'	YOL012C
RPS15	1	16.9	3	3	0.08	RPS15 SGDID:S000005400, Chr XV from 253576-253148, reverse complement, Verified ORF, 'Protein component of the small (40S) ribosomal subunit; has similarity to E. coli S19 and rat S15 ribosomal proteins'	YOL040C
HMI1	1	5.5	3	3	0.08	HMI1 SGDID:S000005455, Chr XV from 141347-139227, reverse complement, Verified ORF, 'Mitochondrial inner membrane localized ATP-dependent DNA helicase, required for the maintenance of the mitochondrial genome; not required for mitochondrial transcription'	YOL095C
BUB3	1	13.5	3	3	0.08	BUB3 SGDID:S000005552, Chr XV from 379781-380806, Verified ORF, 'Kinetochore checkpoint WD40 repeat protein that localizes to kinetochores during prophase and metaphase, delays anaphase in the presence of unattached kinetochores; forms complexes with Mad1p-Bub1p and with Cdc20p, binds Mad2p and Mad3p'	YOR026W
DED1	1	4.5	2	3	0.08	DED1 SGDID:S000005730, Chr XV from 722912-724726, Verified ORF, 'ATP-dependent DEAD (Asp-Glu-Ala-Asp)-box RNA helicase, required for translation initiation of all yeast mRNAs; mutations in human DEAD-box DBY are a frequent cause of male infertility'	YOR204W
RLM1	1	8.1	3	3	0.08	RLM1 SGDID:S000006010, Chr XVI from 381147-379117, reverse complement, Verified ORF, 'MADS-box transcription factor, component of the protein kinase C-mediated MAP kinase pathway involved in the maintenance of cell integrity; phosphorylated and activated by the MAP-kinase Slt2p'	YPL089C
RPL32	1	15.4	2	2	0.05	RPL32 SGDID:S000000188, Chr II from 45975-46367, Verified ORF, 'Protein component of the large (60S) ribosomal subunit, has similarity to rat L32 ribosomal protein; overexpression disrupts telomeric silencing'	YBL092W
YBL113C	1	4.8	2	2	0.05	YBL113C SGDID:S000002153, Chr II from 2658-280, reverse complement, Uncharacterized ORF, 'Hypothetical protein',YRF1-1 SGDID:S000002953, Chr IV from 1526305-1531695, Verified ORF, 'Helicase encoded by the Y' element of subtelomeric regions, highly expressed in the mutants lacking the telomerase component TLC1; potentially phosphorylated by Cdc28p',YEL077C SGDID:S000006409, Chr V from 4097-264, re…	YBL113C,YDR545W,YEL077C,YER190W,YGR296W,YHL050C,YHR219W,YIL177C,YJL225C,YLL066C,YLL067C,YLR466W,YLR467W,YML133C,YNL339C,YOR396W,YPL283C,YPR204W
IML3	1	8.6	2	2	0.05	IML3 SGDID:S000000311, Chr II from 454524-453787, reverse complement, Verified ORF, 'Protein with a role in kinetochore function, localizes to the outer kinetochore in a Ctf19p-dependent manner, interacts with Chl4p and Ctf19p'	YBR107C
RAD16	0.9995	2.8	2	2	0.05	RAD16 SGDID:S000000318, Chr II from 467242-469614, Verified ORF, 'Protein that recognizes and binds damaged DNA in an ATP-dependent manner (with Rad7p) during nucleotide excision repair; subunit of Nucleotide Excision Repair Factor 4 (NEF4); member of the SWI/SNF family'	YBR114W
TFC1	1	3.7	2	2	0.05	TFC1 SGDID:S000000327, Chr II from 486685-484736, reverse complement, Verified ORF, 'One of six subunits of the RNA polymerase III transcription initiation factor complex (TFIIIC); part of the TauA globular domain of TFIIIC that binds DNA at the BoxA promoter sites of tRNA and similar genes; human homolog is TFIIIC-63'	YBR123C
RPB5	0.9999	7	2	2	0.05	RPB5 SGDID:S000000358, Chr II from 549003-548356, reverse complement, Verified ORF, 'RNA polymerase subunit ABC27, common to RNA polymerases I, II, and III; contacts DNA and affects transactivation'	YBR154C
RPS9B	0.9959	11.8	2	2	0.04	RPS9B SGDID:S000000393, Chr II from 604503-604509,604923-605503, Verified ORF, 'Protein component of the small (40S) ribosomal subunit; nearly identical to Rps9Bp and has similarity to E. coli S4 and rat S9 ribosomal proteins'	YBR189W
PGK1	1	5.8	2	2	0.05	PGK1 SGDID:S000000605, Chr III from 137744-138994, Verified ORF, '3-phosphoglycerate kinase, catalyzes transfer of high-energy phosphoryl groups from the acyl phosphate of 1,3-bisphosphoglycerate to ADP to produce ATP; key enzyme in glycolysis and gluconeogenesis'	YCR012W
MSH3	1	2.7	2	2	0.05	MSH3 SGDID:S000000688, Chr III from 279904-276761, reverse complement, Verified ORF, 'Mismatch repair protein, forms dimers with Msh2p that mediate repair of insertion or deletion mutations and removal of nonhomologous DNA ends, contains a PCNA (Pol30p) binding motif required for genome stability'	YCR092C
YDL160C-A	1	28.8	2	2	0.05	YDL160C-A SGDID:S000028520, Chr IV from 169609-169367, reverse complement, Uncharacterized ORF, 'Identified by homology to (i)Ashbya gossypii(/i)'	YDL160C-A
ADK1	1	9	2	2	0.05	ADK1 SGDID:S000002634, Chr IV from 916481-917149, Verified ORF, 'Adenylate kinase, required for purine metabolism; localized to the cytoplasm and the mitochondria; lacks cleavable signal sequence'	YDR226W
DAD4	1	25	2	2	0.05	DAD4 SGDID:S000007604, Chr IV from 1108494-1108276, reverse complement, Verified ORF, 'Essential protein, component of the DASH complex; involved in spindle integrity and kinetochore function; interacts with Duo1p and Dam1p; localizes to intranuclear spindles and kinetochore'	YDR320C-A
NCB2	0.9756	7.5	1	2	0.05	NCB2 SGDID:S000002805, Chr IV from 1266889-1266853,1266760-1266357, reverse complement, Verified ORF, 'Beta subunit of the NC2 dimeric histone-fold complex; represses RNA polymerase II transcription through binding to TBP and inhibition of TFIIA and TFIIB; homologous to the Dr1 subunit of the mammalian NC2 (negative cofactor2)'	YDR397C
ADA2	1	6.9	2	2	0.05	ADA2 SGDID:S000002856, Chr IV from 1356056-1357360, Verified ORF, 'Transcription coactivator, component of the ADA and SAGA transcriptional adaptor/HAT (histone acetyltransferase) complexes'	YDR448W
RPS26B	1	20.2	2	2	0.05	RPS26B SGDID:S000000933, Chr V from 423948-424307, Verified ORF, 'Protein component of the small (40S) ribosomal subunit; nearly identical to Rps26Ap and has similarity to rat S26 ribosomal protein',RPS26A SGDID:S000003157, Chr VII from 148594-148235, reverse complement, Verified ORF, 'Protein component of the small (40S) ribosomal subunit; nearly identical to Rps26Bp and has similarity to rat S2…	YER131W,YGL189C
GLC7	1	8.3	2	2	0.05	GLC7 SGDID:S000000935, Chr V from 432491-432667,433193-433954, Verified ORF, 'Catalytic subunit of type 1 serine/threonine protein phosphatase, involved in many processes including glycogen metabolism, sporulation, and mitosis; interacts with multiple regulatory subunits; predominantly isolated with Sds22p'	YER133W
EPL1	1	3.2	2	2	0.05	EPL1 SGDID:S000001870, Chr VI from 90343-87845, reverse complement, Verified ORF, 'Component of NuA4, which is an essential histone H4/H2A acetyltransferase complex; homologous to Drosophila Enhancer of Polycomb'	YFL024C
CNN1	1	10.2	2	2	0.05	CNN1 SGDID:S000001942, Chr VI from 244146-243061, reverse complement, Verified ORF, 'Kinetochore protein of unknown function; associated with the essential kinetochore proteins Nnf11p and Spc24p; phosphorylated by both Clb5-Cdk1 and, to a lesser extent, Clb2-Cdk1.'	YFR046C
SGF73	1	5.5	2	2	0.05	SGF73 SGDID:S000003034, Chr VII from 377612-379585, Verified ORF, 'Probable 73 kDa subunit of SAGA histone acetyltransferase complex'	YGL066W
MCM6	1	2.6	2	2	0.05	MCM6 SGDID:S000003169, Chr VII from 120911-117858, reverse complement, Verified ORF, 'Protein involved in DNA replication; component of the Mcm2-7 hexameric complex that binds chromatin as a part of the pre-replicative complex'	YGL201C
RPS25A	0.9999	21.3	2	2	0.05	RPS25A SGDID:S000003259, Chr VII from 534462-534136, reverse complement, Verified ORF, 'Protein component of the small (40S) ribosomal subunit; nearly identical to Rps25Bp and has similarity to rat S25 ribosomal protein',RPS25B SGDID:S000004325, Chr XII from 795899-795573, reverse complement, Verified ORF, 'Protein component of the small (40S) ribosomal subunit; nearly identical to Rps25Ap and ha…	YGR027C,YLR333C
RPS23A	0.9999	13.8	2	2	0.05	RPS23A SGDID:S000003350, Chr VII from 726978-727042,727363-727735, Verified ORF, 'Ribosomal protein 28 (rp28) of the small (40S) ribosomal subunit, required for translational accuracy; nearly identical to Rps23Bp and similar to E. coli S12 and rat S23 ribosomal proteins; deletion of both RPS23A and RPS23B is lethal',RPS23B SGDID:S000006336, Chr XVI from 794961-795025,795391-795763, Verified ORF, …	YGR118W,YPR132W
RPL24B	1	27.1	2	2	0.1	RPL24B SGDID:S000003380, Chr VII from 787784-787317, reverse complement, Verified ORF, 'Ribosomal protein L30 of the large (60S) ribosomal subunit, nearly identical to Rpl24Ap and has similarity to rat L24 ribosomal protein; not essential for translation but may be required for normal translation rate'	YGR148C
YGR150C	1	2.4	2	2	0.05	YGR150C SGDID:S000003382, Chr VII from 793058-790464, reverse complement, Uncharacterized ORF, 'Hypothetical protein'	YGR150C
RPS0A	0.9934	9.9	2	2	0.03	RPS0A SGDID:S000003446, Chr VII from 920580-920669,921125-921793, Verified ORF, 'Protein component of the small (40S) ribosomal subunit, nearly identical to Rps0Bp; required for maturation of 18S rRNA along with Rps0Bp; deletion of either RPS0 gene reduces growth rate, deletion of both genes is lethal',RPS0B SGDID:S000004038, Chr XII from 242233-242322,242682-243350, Verified ORF, 'Protein compon…	YGR214W,YLR048W
BRF1	1	4.4	2	2	0.05	BRF1 SGDID:S000003478, Chr VII from 984277-982487, reverse complement, Verified ORF, 'TFIIIB B-related factor, one of three subunits of RNA polymerase III transcription initiation factor TFIIIB, binds TFIIIC and TBP and recruits RNA pol III to promoters, amino-terminal half is homologous to TFIIB'	YGR246C
GCN5	1	4.3	2	2	0.05	GCN5 SGDID:S000003484, Chr VII from 996874-998193, Verified ORF, 'Histone acetyltransferase, acetylates lysine 14 on histone H3; catalytic subunit of the ADA and SAGA histone acetyltransferase complexes; founding member of the Gcn5p-related N-acetyltransferase superfamily'	YGR252W
PTC7	0.9938	4.8	2	2	0.03	PTC7 SGDID:S000001118, Chr VIII from 251103-252227, Verified ORF, 'Mitochondrially localized type 2C protein phosphatase; expression induced by growth on ethanol and by sustained osmotic stress; possible role in carbon source utilization in low oxygen environments'	YHR076W
STB5	1	3.2	2	2	0.05	STB5 SGDID:S000001221, Chr VIII from 459299-461530, Verified ORF, 'Activator of multidrug resistance genes, forms a heterodimer with Pdr1p; contains a Zn(II)2Cys6 zinc finger domain that interacts with a PDRE (pleotropic drug resistance element) in vitro; binds Sin3p in a two-hybrid assay'	YHR178W
GPM1	1	8.9	2	2	0.05	GPM1 SGDID:S000001635, Chr XI from 164390-163647, reverse complement, Verified ORF, 'Tetrameric phosphoglycerate mutase, mediates the conversion of 3-phosphoglycerate to 2-phosphoglycerate during glycolysis and the reverse reaction during gluconeogenesis'	YKL152C
DAD2	0.9807	6.8	1	2	0.05	DAD2 SGDID:S000001791, Chr XI from 596464-596063, reverse complement, Verified ORF, 'Essential protein, component of the DASH complex; involved in spindle integrity and kinetochore function; interacts with Duo1p and Dam1p; localizes to intranuclear spindles and kinetochore'	YKR083C
SPT8	1	4.5	2	2	0.05	SPT8 SGDID:S000004045, Chr XII from 253081-251273, reverse complement, Verified ORF, 'Subunit of the SAGA transcriptional regulatory complex but not present in SAGA-like complex SLIK/SALSA, required for SAGA-mediated inhibition at some promoters'	YLR055C
SAM1	1	6.8	2	2	0.05	SAM1 SGDID:S000004170, Chr XII from 515264-516412, Verified ORF, 'S-adenosylmethionine synthetase, catalyzes transfer of the adenosyl group of ATP to the sulfur atom of methionine; one of two differentially regulated isozymes (Sam1p and Sam2p)'	YLR180W
RPL37A	1	26.1	2	2	0.05	RPL37A SGDID:S000004175, Chr XII from 522665-522671,523031-523290, Verified ORF, 'Protein component of the large (60S) ribosomal subunit, has similarity to Rpl37Bp and to rat L37 ribosomal protein'	YLR185W
RSA3	1	10.9	2	2	0.05	RSA3 SGDID:S000004211, Chr XII from 579026-578364, reverse complement, Verified ORF, 'Protein with a likely role in ribosomal maturation, required for accumulation of wild-type levels of large (60S) ribosomal subunits; binds to the helicase Dbp6p in pre-60S ribosomal particles in the nucleolus'	YLR221C
HAP1	1	2.7	2	2	0.05	HAP1 SGDID:S000004246, Chr XII from 646417-650925, Verified ORF, 'Zinc finger transcription factor involved in the complex regulation of gene expression in response to levels of heme and oxygen; the S288C sequence differs from other strain backgrounds due to a Ty1 insertion in the carboxy terminus'	YLR256W
HSP60	1	5.6	2	2	0.06	HSP60 SGDID:S000004249, Chr XII from 665004-663286, reverse complement, Verified ORF, 'Tetradecameric mitochondrial chaperonin required for ATP-dependent folding of precursor polypeptides and complex assembly; prevents aggregation and mediates protein refolding after heat shock; role in mtDNA transmission; similarity to groEL'	YLR259C
CTF3	1	2.9	2	2	0.05	CTF3 SGDID:S000004373, Chr XII from 879723-881924, Verified ORF, 'Outer kinetochore protein that forms a complex with Mcm16p and Mcm22p; may bind the kinetochore to spindle microtubules'	YLR381W
SWC7	1	18.2	2	2	0.05	SWC7 SGDID:S000004377, Chr XII from 893390-892992, reverse complement, Verified ORF, 'Protein of unknown function, component of the Swr1p complex that incorporates Htz1p into chromatin'	YLR385C
BDF1	1	4.1	2	2	0.05	BDF1 SGDID:S000004391, Chr XII from 921596-919536, reverse complement, Verified ORF, 'Protein involved in transcription initiation at TATA-containing promoters; associates with the basal transcription factor TFIID; contains two bromodomains; corresponds to the C-terminal region of mammalian TAF1; redundant with Bdf2p'	YLR399C
RPS1A	1	6.7	2	2	0.05	RPS1A SGDID:S000004433, Chr XII from 1018905-1018138, reverse complement, Verified ORF, 'Ribosomal protein 10 (rp10) of the small (40S) subunit; nearly identical to Rps1Bp and has similarity to rat S3a ribosomal protein'	YLR441C
MRPL39	1	28.6	2	2	0.05	MRPL39 SGDID:S000004468, Chr XIII from 251516-251304, reverse complement, Verified ORF, 'Mitochondrial ribosomal protein of the large subunit'	YML009C
TAF8	1	4.1	2	2	0.05	TAF8 SGDID:S000004582, Chr XIII from 43575-42043, reverse complement, Verified ORF, 'TFIID subunit (65 kDa), involved in RNA polymerase II transcription initiation'	YML114C
MSN2	1	3.8	2	2	0.05	MSN2 SGDID:S000004640, Chr XIII from 346516-344402, reverse complement, Verified ORF, 'Transcriptional activator related to Msn4p; activated in stress conditions, which results in translocation from the cytoplasm to the nucleus; binds DNA at stress response elements of responsive genes, inducing gene expression'	YMR037C
AVO2	0.9769	5.9	2	2	0.04	AVO2 SGDID:S000004672, Chr XIII from 406303-407583, Verified ORF, 'Component of a complex containing the Tor2p kinase and other proteins, which may have a role in regulation of cell growth'	YMR068W
YKU80	1	4.5	2	2	0.05	YKU80 SGDID:S000004712, Chr XIII from 480189-478300, reverse complement, Verified ORF, 'Subunit of the telomeric Ku complex (Yku70p-Yku80p), involved in telomere length maintenance, structure and telomere position effect; relocates to sites of double-strand cleavage to promote nonhomologous end joining during DSB repair'	YMR106C
SGS1	1	2	2	2	0.05	SGS1 SGDID:S000004802, Chr XIII from 645257-640914, reverse complement, Verified ORF, 'Nucleolar DNA helicase of the RecQ family involved in maintenance of genome integrity, regulates chromosome synapsis and meiotic crossing over; has similarity to human BLM and WRN helicases implicated in Bloom and Werner syndromes'	YMR190C
RRP5	1	1.6	2	2	0.05	RRP5 SGDID:S000004842, Chr XIII from 731122-725933, reverse complement, Verified ORF, 'Protein required for the synthesis of both 18S and 5.8S rRNA; C-terminal region is crucial for the formation of 18S rRNA and N-terminal region is required for the 5.8S rRNA; component of small ribosomal subunit (SSU) processosome'	YMR229C
FKH2	1	4.9	2	2	0.07	FKH2 SGDID:S000005012, Chr XIV from 498290-495702, reverse complement, Verified ORF, 'Transcription factor of the forkhead family that regulates the cell cycle and pseudohyphal growth; also involved in chromatin silencing at HML and HMR; potential Cdc28p substrate'	YNL068C
RPS7B	1	14.7	2	2	0.05	RPS7B SGDID:S000005040, Chr XIV from 444317-444174,443828-443400, reverse complement, Verified ORF, 'Protein component of the small (40S) ribosomal subunit, nearly identical to Rps7Ap; interacts with Kti11p; deletion causes hypersensitivity to zymocin; has similarity to rat S7 and Xenopus S8 ribosomal proteins'	YNL096C
KRE33	1	2.4	2	2	0.05	KRE33 SGDID:S000005076, Chr XIV from 375323-378493, Verified ORF, 'Essential protein of unknown function; heterozygous mutant shows haploinsufficiency in K1 killer toxin resistance'	YNL132W
RAP1	1	2.8	2	2	0.05	RAP1 SGDID:S000005160, Chr XIV from 241690-244173, Verified ORF, 'DNA-binding protein involved in either activation or repression of transcription, depending on binding site context; also binds telomere sequences and plays a role in telomeric position effect (silencing) and telomere structure'	YNL216W
NOG2	1	5.1	2	2	0.05	NOG2 SGDID:S000005336, Chr XIV from 723113-722304,721772-721122, reverse complement, Verified ORF, 'Putative GTPase that associates with pre-60S ribosomal subunits in the nucleolus and is required for their nuclear export and maturation'	YNR053C
GAL11	1	2.4	2	2	0.05	GAL11 SGDID:S000005411, Chr XV from 234939-238184, Verified ORF, 'Component of the Mediator complex; interacts with RNA polymerase II and the general transcription factors to form the RNA polymerase II holoenzyme; affects transcription by acting as target of activators and repressors'	YOL051W
HAL9	1	2.9	2	2	0.05	HAL9 SGDID:S000005449, Chr XV from 153490-150398, reverse complement, Verified ORF, 'Putative transcription factor containing a zinc finger; overexpression increases salt tolerance through increased expression of the ENA1 (Na+/Li+ extrusion pump) gene while gene disruption decreases both salt tolerance and ENA1 expression'	YOL089C
RFC4	1	6.2	2	2	0.05	RFC4 SGDID:S000005454, Chr XV from 142555-141584, reverse complement, Verified ORF, 'Subunit of heteropentameric Replication factor C (RF-C), which is a DNA binding protein and ATPase that acts as a clamp loader of the proliferating cell nuclear antigen (PCNA) processivity factor for DNA polymerases delta and epsilon'	YOL094C
LDB19	1	2.9	2	2	0.05	LDB19 SGDID:S000005849, Chr XV from 921059-918603, reverse complement, Verified ORF, 'Protein of unknown function; null mutant shows a reduced affinity for the alcian blue dye suggesting a decreased net negative charge of the cell surface'	YOR322C
GDS1	0.9936	7.1	2	2	0.04	GDS1 SGDID:S000005882, Chr XV from 1005135-1006703, Verified ORF, 'Protein of unknown function, required for growth on glycerol as a carbon source'	YOR355W
CTF19	1	6	2	2	0.05	CTF19 SGDID:S000005939, Chr XVI from 517649-518758, Verified ORF, 'Outer kinetochore protein, required for accurate mitotic chromosome segregation; component of the kinetochore sub-complex COMA (Ctf19p, Okp1p, Mcm21p, Ame1p) that functions as a platform for kinetochore assembly'	YPL018W
RPS9A	0.9959	12.7	2	2	0.04	RPS9A SGDID:S000006002, Chr XVI from 404947-404953,405455-406041, Verified ORF, 'Protein component of the small (40S) ribosomal subunit; nearly identical to Rps9Ap and has similarity to E. coli S4 and rat S9 ribosomal proteins'	YPL081W
NOG1	1	5.1	2	2	0.05	NOG1 SGDID:S000006014, Chr XVI from 370975-372918, Verified ORF, 'Putative GTPase that associates with free 60S ribosomal subunits in the nucleolus and is required for 60S ribosomal subunit biogenesis; constituent of 66S pre-ribosomal particles; member of the ODN family of nucleolar G-proteins'	YPL093W
HHO1	1	11.2	2	2	0.05	HHO1 SGDID:S000006048, Chr XVI from 309603-308827, reverse complement, Verified ORF, 'Histone H1, a linker histone required for nucleosome packaging at restricted sites; suppresses DNA repair involving homologous recombination; not required for telomeric silencing, basal transcriptional repression, or efficient sporulation'	YPL127C
UME1	1	5.2	2	2	0.05	UME1 SGDID:S000006060, Chr XVI from 291050-289668, reverse complement, Verified ORF, 'Negative regulator of meiosis, required for repression of a subset of meiotic genes during vegetative growth, binding of histone deacetylase Rpd3p required for activity, contains a NEE box and a WD repeat motif; homologous with Wtm1p, Wtm2p'	YPL139C
