# Supplementary material for: The Mub1/Ubr2 Ubiquitin Ligase Complex Regulates the Conserved Dsn1 Kinetochore Protein
Source: PLoS Genet. 2013 Feb 7;9(2):e1003216. doi: 10.1371/journal.pgen.1003216 (PMC3567142; doi:10.1371/journal.pgen.1003216)
Supplement: Table S2 — Mub1-Flag MS list. (XLS) [file pgen.1003216.s004.xls]

## Sheet: 31th_Mub1_MS_1.xls
Name	Protein probability	% Coverage	Unique	Total peptide	% share of spectrum id's	description	ORF
UBR2	1	29.3	97	223	17.25	UBR2 SGDID:S000004014, Chr XII from 193282-187664, reverse complement, Verified ORF, 'Cytoplasmic ubiquitin-protein ligase (E3)'	YLR024C
ACC1	1	17.2	42	47	3.6	ACC1 SGDID:S000005299, Chr XIV from 661376-654675, reverse complement, Verified ORF, 'Acetyl-CoA carboxylase, biotin containing enzyme that catalyzes the carboxylation of acetyl-CoA to form malonyl-CoA; required for de novo biosynthesis of long-chain fatty acids'	YNR016C
SSA2	1	47.3	23	36	2.85	SSA2 SGDID:S000003947, Chr XII from 97484-95565, reverse complement, Verified ORF, 'ATP binding protein involved in protein folding and vacuolar import of proteins; member of heat shock protein 70 (HSP70) family; associated with the chaperonin-containing T-complex; present in the cytoplasm, vacuolar membrane and cell wall'	YLL024C
SSB1	1	42.3	28	34	1.41	SSB1 SGDID:S000002388, Chr IV from 44066-45907, Verified ORF, 'Cytoplasmic ATPase that is a ribosome-associated molecular chaperone; may be involved in the folding of newly-synthesized polypeptide chains; member of the heat shock protein 70 (HSP70) family; interacts with the phosphatase subunit Reg1p'	YDL229W
RPL26A	1	60.6	18	29	1.46	RPL26A SGDID:S000004336, Chr XII from 819312-819330,819778-820142, Verified ORF, 'Protein component of the large (60S) ribosomal subunit, nearly identical to Rpl26Bp and has similarity to E. coli L24 and rat L26 ribosomal proteins; binds to 5.8S rRNA'	YLR344W
SSA1	1	40.5	20	28	2.22	SSA1 SGDID:S000000004, Chr I from 141433-139505, reverse complement, Verified ORF, 'ATPase involved in protein folding and nuclear localization signal (NLS)-directed nuclear transport; member of heat shock protein 70 (HSP70) family; forms a chaperone complex with Ydj1p; localized to the nucleus, cytoplasm, and cell wall'	YAL005C
RPS11B	1	60.3	13	16	1.25	RPS11B SGDID:S000000252, Chr II from 332829-332873,333385-333810, Verified ORF, 'Protein component of the small (40S) ribosomal subunit; identical to Rps11Ap and has similarity to E. coli S17 and rat S11 ribosomal proteins',RPS11A SGDID:S000002432, Chr IV from 491511-491555,491895-492320, Verified ORF, 'Protein component of the small (40S) ribosomal subunit; identical to Rps11Bp and has similarit…	YBR048W,YDR025W
MIF2	1	22.8	13	16	1.25	MIF2 SGDID:S000001572, Chr XI from 273038-274687, Verified ORF, 'Kinetochore protein with homology to human CENP-C, required for structural integrity of the spindle during anaphase spindle elongation, interacts with histones H2A, H2B, and H4, phosphorylated by Ipl1p'	YKL089W
FIN1	1	43	15	15	1.14	FIN1 SGDID:S000002537, Chr IV from 716618-715743, reverse complement, Verified ORF, 'Spindle pole body-related intermediate filament protein, forms cell cycle-specific filaments between spindle pole bodies in mother and daughter cells, able to self-assemble, expression induced during S/G2, localization cell-cycle dependent'	YDR130C
YDR186C	1	12.9	14	14	1.1	YDR186C SGDID:S000002594, Chr IV from 835488-832855, reverse complement, Uncharacterized ORF, 'Hypothetical protein'	YDR186C
KOG1	1	10.1	14	14	1.1	KOG1 SGDID:S000001229, Chr VIII from 480672-475999, reverse complement, Verified ORF, 'Subunit of TORC1, a rapamycin-sensitive complex involved in growth control that contains Tor1p or Tor2p, Lst8p and Tco89p; contains four HEAT repeats and seven WD-40 repeats; may act as a scaffold protein to couple TOR and its effectors'	YHR186C
MUB1	1	12.1	12	14	1.09	MUB1 SGDID:S000004706, Chr XIII from 466299-468161, Verified ORF, 'Protein of unknown function, deletion causes multi-budding phenotype; has similarity to Aspergillus nidulans samB gene'	YMR100W
YHP1	1	24.4	11	12	0.94	YHP1 SGDID:S000002859, Chr IV from 1362172-1361111, reverse complement, Verified ORF, 'One of two homeobox transcriptional repressors (see also Yox1p), that bind to Mcm1p and to early cell cycle box (ECB) elements of cell cycle regulated genes, thereby restricting ECB-mediated transcription to the M/G1 interval'	YDR451C
NOP1	1	25.7	10	11	0.87	NOP1 SGDID:S000002172, Chr IV from 427361-428344, Verified ORF, 'Nucleolar protein, component of the small subunit processome complex, which is required for processing of pre-18S rRNA; has similarity to mammalian fibrillarin'	YDL014W
RPL2A	1	32.3	8	11	0.87	RPL2A SGDID:S000002104, Chr VI from 221406-221403,221255-220495, reverse complement, Verified ORF, 'Protein component of the large (60S) ribosomal subunit, identical to Rpl2Bp and has similarity to E. coli L2 and rat L8 ribosomal proteins',RPL2B SGDID:S000001280, Chr IX from 316766-316769,317170-317930, Verified ORF, 'Protein component of the large (60S) ribosomal subunit, identical to Rpl2Ap and…	YFR031C-A,YIL018W
SSC1	1	18	10	10	0.78	SSC1 SGDID:S000003806, Chr X from 521517-519553, reverse complement, Verified ORF, 'Mitochondrial matrix ATPase that is a subunit of the presequence translocase-associated protein import motor (PAM); involved in protein translocation into the matrix and protein folding; member of the heat shock protein 70 (HSP70) family'	YJR045C
TOR1	1	4.2	10	10	0.78	TOR1 SGDID:S000003827, Chr X from 559331-566743, Verified ORF, 'PIK-related protein kinase and rapamycin target; subunit of TORC1, a complex that controls growth in response to nutrients by regulating translation, transcription, ribosome biogenesis, nutrient transport and autophagy; involved in meiosis'	YJR066W
PMA1	1	8.6	9	9	0.68	PMA1 SGDID:S000002976, Chr VII from 482671-479915, reverse complement, Verified ORF, 'Plasma membrane H+-ATPase, pumps protons out of the cell; major regulator of cytoplasmic pH and plasma membrane potential; part of the P2 subgroup of cation-transporting ATPases',PMA2 SGDID:S000005957, Chr XVI from 482841-485684, Verified ORF, 'Plasma membrane H+-ATPase, isoform of Pma1p, involved in pumping pro…	YGL008C,YPL036W
TID3	1	14.5	8	9	0.71	TID3 SGDID:S000001406, Chr IX from 78074-80149, Verified ORF, 'Component of the evolutionarily conserved kinetochore-associated Ndc80 complex (Ndc80p-Nuf2p-Spc24p-Spc25p); conserved coiled-coil protein involved in chromosome segregation, spindle checkpoint activity, kinetochore assembly and clustering'	YIL144W
HSP12	1	45.9	5	8	0.63	HSP12 SGDID:S000001880, Chr VI from 107250-107579, Verified ORF, 'Plasma membrane localized protein that protects membranes from desiccation; induced by heat shock, oxidative stress, osmostress, stationary phase entry, glucose depletion, oleate and alcohol; regulated by the HOG and Ras-Pka pathways'	YFL014W
FOL2	1	23	8	8	0.63	FOL2 SGDID:S000003499, Chr VII from 1025741-1025010, reverse complement, Verified ORF, 'GTP-cyclohydrolase I, catalyzes the first step in the folic acid biosynthetic pathway'	YGR267C
RPL8A	1	21.5	6	8	0.39	RPL8A SGDID:S000001025, Chr VIII from 36023-35253, reverse complement, Verified ORF, 'Ribosomal protein L4 of the large (60S) ribosomal subunit, nearly identical to Rpl8Bp and has similarity to rat L7a ribosomal protein; mutation results in decreased amounts of free 60S subunits'	YHL033C
DSN1	1	16.3	8	8	0.61	DSN1 SGDID:S000001449, Chr IX from 375428-377158, Verified ORF, 'Essential component of the MIND kinetochore complex (Mtw1p Including Nnf1p-Nsl1p-Dsn1p) which joins kinetochore subunits contacting DNA to those contacting microtubules; important for chromosome segregation'	YIR010W
SIK1	1	9.9	7	8	0.63	SIK1 SGDID:S000004187, Chr XII from 546099-547613, Verified ORF, 'Essential evolutionarily-conserved nucleolar protein component of the box C/D snoRNP complexes that direct 2'-O-methylation of pre-rRNA during its maturation; overexpression causes spindle orientation defects'	YLR197W
TCO89	1	9	8	8	0.63	TCO89 SGDID:S000006101, Chr XVI from 205247-207646, Verified ORF, 'Subunit of TORC1 (Tor1p or Tor2p-Kog1p-Lst8p-Tco89p), a complex that regulates growth in response to nutrient availability; cooperates with Ssd1p in the maintenance of cellular integrity; deletion strains are hypersensitive to rapamycin'	YPL180W
VMA2	1	17.2	7	7	0.54	VMA2 SGDID:S000000331, Chr II from 492816-491263, reverse complement, Verified ORF, 'Subunit B of the eight-subunit V1 peripheral membrane domain of the vacuolar H+-ATPase (V-ATPase), an electrogenic proton pump found throughout the endomembrane system; contains nucleotide binding sites; also detected in the cytoplasm'	YBR127C
EFT2	1	10.1	7	7	0.53	EFT2 SGDID:S000002793, Chr IV from 1243221-1245749, Verified ORF, 'Elongation factor 2 (EF-2), also encoded by EFT1; catalyzes ribosomal translocation during protein synthesis; contains diphthamide, the unique posttranslationally modified histidine residue specifically ADP-ribosylated by diphtheria toxin',EFT1 SGDID:S000005659, Chr XV from 575099-577627, Verified ORF, 'Elongation factor 2 (EF-2),…	YDR385W,YOR133W
RPL9A	1	25.1	7	7	0.55	RPL9A SGDID:S000003115, Chr VII from 228334-227759, reverse complement, Verified ORF, 'Protein component of the large (60S) ribosomal subunit, nearly identical to Rpl9Bp and has similarity to E. coli L6 and rat L9 ribosomal proteins'	YGL147C
YJL181W	1	13.4	7	7	0.55	YJL181W SGDID:S000003717, Chr X from 85658-87493, Uncharacterized ORF, 'Hypothetical protein'	YJL181W	Expression cell cycle regulated
RPL38	1	30.8	3	7	0.55	RPL38 SGDID:S000004317, Chr XII from 781379-781143, reverse complement, Verified ORF, 'Protein component of the large (60S) ribosomal subunit, has similarity to rat L38 ribosomal protein'	YLR325C
SPT5	1	7.8	7	7	0.54	SPT5 SGDID:S000004470, Chr XIII from 247677-250868, Verified ORF, 'Protein that forms a complex with Spt4p and mediates both activation and inhibition of transcription elongation; Spt4p-Spt5p complex also plays a role in pre-mRNA processing'	YML010W
HSC82	1	11.9	7	7	0.55	HSC82 SGDID:S000004798, Chr XIII from 632354-634471, Verified ORF, 'Cytoplasmic chaperone of the Hsp90 family, redundant in function and nearly identical with Hsp82p, and together they are essential; expressed constitutively at 10-fold higher basal levels that HSP82 and induced 2-3 fold by heat shock',HSP82 SGDID:S000006161, Chr XVI from 98625-96496, reverse complement, Verified ORF, 'Cytoplasmic…	YMR186W,YPL240C
RPS3	1	25.8	6	7	0.55	RPS3 SGDID:S000005122, Chr XIV from 302682-303404, Verified ORF, 'Protein component of the small (40S) ribosomal subunit, has apurinic/apyrimidinic (AP) endonuclease activity; essential for viability; has similarity to E. coli S3 and rat S3 ribosomal proteins'	YNL178W
RPL25	1	32.4	6	7	0.55	RPL25 SGDID:S000005487, Chr XV from 80348-80360,80775-81190, Verified ORF, 'Primary rRNA-binding ribosomal protein component of the large (60S) ribosomal subunit, has similarity to E. coli L23 and rat L23a ribosomal proteins; binds to 26S rRNA via a conserved C-terminal motif'	YOL127W
NOP58	1	12.9	6	7	0.55	NOP58 SGDID:S000005837, Chr XV from 898357-896822, reverse complement, Verified ORF, 'Protein involved in pre-rRNA processing, 18S rRNA synthesis, and snoRNA synthesis; component of the small subunit processome complex, which is required for processing of pre-18S rRNA'	YOR310C
RPL36B	1	33	6	7	0.55	RPL36B SGDID:S000006438, Chr XVI from 76239-76224,75985-75699, reverse complement, Verified ORF, 'Protein component of the large (60S) ribosomal subunit, nearly identical to Rpl36Ap and has similarity to rat L36 ribosomal protein; binds to 5.8 S rRNA'	YPL249C-A
RPL21A	1	28.8	5	6	0.47	RPL21A SGDID:S000000395, Chr II from 606265-606275,606664-607135, Verified ORF, 'Protein component of the large (60S) ribosomal subunit, nearly identical to Rpl21Bp and has similarity to rat L21 ribosomal protein',RPL21B SGDID:S000006000, Chr XVI from 406633-406643,407065-407536, Verified ORF, 'Protein component of the large (60S) ribosomal subunit, nearly identical to Rpl21Ap and has similarity …	YBR191W,YPL079W
SPC25	1	33.9	6	6	0.47	SPC25 SGDID:S000000820, Chr V from 192623-191958, reverse complement, Verified ORF, 'Component of the evolutionarily conserved kinetochore-associated Ndc80 complex (Ndc80p-Nuf2p-Spc24p-Spc25p); involved in chromosome segregation, spindle checkpoint activity and kinetochore clustering'	YER018C
NSR1	1	15	6	6	0.47	NSR1 SGDID:S000003391, Chr VII from 807661-806417, reverse complement, Verified ORF, 'Nucleolar protein that binds nuclear localization sequences, required for pre-rRNA processing and ribosome biogenesis'	YGR159C
ENO2	1	16.9	6	6	0.32	ENO2 SGDID:S000001217, Chr VIII from 451327-452640, Verified ORF, 'Enolase II, a phosphopyruvate hydratase that catalyzes the conversion of 2-phosphoglycerate to phosphoenolpyruvate during glycolysis and the reverse reaction during gluconeogenesis; expression is induced in response to glucose'	YHR174W
KAR2	1	13.6	6	6	0.65	KAR2 SGDID:S000003571, Chr X from 381244-383292, Verified ORF, 'ATPase involved in protein import into the ER, also acts as a chaperone to mediate protein folding in the ER and may play a role in ER export of soluble proteins; regulates the unfolded protein response via interaction with Ire1p'	YJL034W
MRPL20	1	27.7	6	6	0.47	MRPL20 SGDID:S000001793, Chr XI from 599323-598736, reverse complement, Verified ORF, 'Mitochondrial ribosomal protein of the large subunit'	YKR085C
CDC19	1	10.8	5	5	0.39	CDC19 SGDID:S000000036, Chr I from 71787-73289, Verified ORF, 'Pyruvate kinase, functions as a homotetramer in glycolysis to convert phosphoenolpyruvate to pyruvate, the input for aerobic (TCA cycle) or anaerobic (glucose fermentation) respiration'	YAL038W
RPL19B	1	22.2	5	5	0.39	RPL19B SGDID:S000000123, Chr II from 168426-168427,168812-169379, Verified ORF, 'Protein component of the large (60S) ribosomal subunit, nearly identical to Rpl19Bp and has similarity to rat L19 ribosomal protein; rpl19a and rpl19b single null mutations result in slow growth, while the double null mutation is lethal',RPL19A SGDID:S000002156, Chr II from 415255-415254,414747-414180, reverse comple…	YBL027W,YBR084C-A
RPS14A	1	27	5	5	0.39	RPS14A SGDID:S000000627, Chr III from 178216-178210,177902-177496, reverse complement, Verified ORF, 'Ribosomal protein 59 of the small subunit, required for ribosome assembly and 20S pre-rRNA processing; mutations confer cryptopleurine resistance; nearly identical to Rps14Bp and similar to E. coli S11 and rat S14 ribosomal proteins',RPS14B SGDID:S000003727, Chr X from 73786-73795,74204-74610, Ve…	YCR031C,YJL191W
RPS17B	1	36	4	5	0.39	RPS17B SGDID:S000002855, Chr IV from 1355544-1355542,1355227-1354820, reverse complement, Verified ORF, 'Ribosomal protein 51 (rp51) of the small (40s) subunit; nearly identical to Rps17Ap and has similarity to rat S17 ribosomal protein',RPS17A SGDID:S000004486, Chr XIII from 225889-225891,226290-226697, Verified ORF, 'Ribosomal protein 51 (rp51) of the small (40s) subunit; nearly identical to Rp…	YDR447C,YML024W
RPL34A	1	17.4	5	5	0.39	RPL34A SGDID:S000002135, Chr V from 270183-270147,269749-269421, reverse complement, Verified ORF, 'Protein component of the large (60S) ribosomal subunit, nearly identical to Rpl34Bp and has similarity to rat L34 ribosomal protein',RPL34B SGDID:S000001314, Chr IX from 257061-257025,256552-256224, reverse complement, Verified ORF, 'Protein component of the large (60S) ribosomal subunit, nearly id…	YER056C-A,YIL052C
DBP3	1	9.4	5	5	0.39	DBP3 SGDID:S000003046, Chr VII from 361862-360291, reverse complement, Verified ORF, 'Putative ATP-dependent RNA helicase of the DEAD-box family involved in ribosomal biogenesis'	YGL078C
MPM1	1	21.4	5	5	0.39	MPM1 SGDID:S000003602, Chr X from 314789-314031, reverse complement, Verified ORF, 'Mitochondrial membrane protein of unknown function, contains no hydrophobic stretches'	YJL066C
PDC1	1	9.2	5	5	0.34	PDC1 SGDID:S000004034, Chr XII from 234082-232391, reverse complement, Verified ORF, 'Major of three pyruvate decarboxylase isozymes, key enzyme in alcoholic fermentation, decarboxylates pyruvate to acetaldehyde; subject to glucose-, ethanol-, and autoregulation; involved in amino acid catabolism'	YLR044C
ACS2	1	2.5	2	5	0.39	ACS2 SGDID:S000004143, Chr XII from 447576-445525, reverse complement, Verified ORF, 'Acetyl-coA synthetase isoform, required for growth on glucose; expressed under anaerobic conditions'	YLR153C
HSP60	1	11.7	5	5	0.4	HSP60 SGDID:S000004249, Chr XII from 665004-663286, reverse complement, Verified ORF, 'Tetradecameric mitochondrial chaperonin required for ATP-dependent folding of precursor polypeptides and complex assembly; prevents aggregation and mediates protein refolding after heat shock; role in mtDNA transmission; similarity to groEL'	YLR259C
RPL20A	1	24.1	5	5	0.39	RPL20A SGDID:S000004855, Chr XIII from 754196-754178,753741-753224, reverse complement, Verified ORF, 'Protein component of the large (60S) ribosomal subunit, nearly identical to Rpl20Bp and has similarity to rat L18a ribosomal protein',RPL20B SGDID:S000005839, Chr XV from 901178-901172,900764-900247, reverse complement, Verified ORF, 'Protein component of the large (60S) ribosomal subunit, nearl…	YMR242C,YOR312C
YDJ1	1	13.2	5	5	0.39	YDJ1 SGDID:S000005008, Chr XIV from 507098-505869, reverse complement, Verified ORF, 'Protein chaperone involved in regulation of the HSP90 and HSP70 functions; involved in protein translocation across membranes; member of the DnaJ family'	YNL064C
LDB19	1	5.4	5	5	0.4	LDB19 SGDID:S000005849, Chr XV from 921059-918603, reverse complement, Verified ORF, 'Protein of unknown function; null mutant shows a reduced affinity for the alcian blue dye suggesting a decreased net negative charge of the cell surface'	YOR322C
PHO85	1	10.8	4	5	0.4	PHO85 SGDID:S000005952, Chr XVI from 493035-493019,492916-492016, reverse complement, Verified ORF, 'Cyclin-dependent kinase, with ten cyclin partners; involved in environmental stress response; in phosphate-rich conditions, Pho85p-Pho80p complex phosphorylates Pho4p which in turn represses PHO5'	YPL031C
RPL33A	1	44.9	4	5	0.36	RPL33A SGDID:S000006064, Chr XVI from 282121-282139,282665-282969, Verified ORF, 'N-terminally acetylated ribosomal protein L37 of the large (60S) ribosomal subunit, nearly identical to Rpl33Bp and has similarity to rat L35a; rpl33a null mutant exhibits slow growth while rpl33a rpl33b double null mutant is inviable'	YPL143W
NSL1	1	27.3	5	5	0.39	NSL1 SGDID:S000006154, Chr XVI from 106172-106822, Verified ORF, 'Essential component of the MIND kinetochore complex (Mtw1p Including Nnf1p-Nsl1p-Dsn1p) which joins kinetochore subunits contacting DNA to those contacting microtubules; required for accurate chromosome segregation'	YPL233W
RPL4A	1	9.4	4	4	0.31	RPL4A SGDID:S000000235, Chr II from 300166-301254, Verified ORF, 'N-terminally acetylated protein component of the large (60S) ribosomal subunit, nearly identical to Rpl4Bp and has similarity to E. coli L4 and rat L4 ribosomal proteins',RPL4B SGDID:S000002419, Chr IV from 471850-472938, Verified ORF, 'Protein component of the large (60S) ribosomal subunit, nearly identical to Rpl4Ap and has simil…	YBR031W,YDR012W
RPL12B	1	21.8	3	4	0.32	RPL12B SGDID:S000002826, Chr IV from 1301607-1302104, Verified ORF, 'Protein component of the large (60S) ribosomal subunit, nearly identical to Rpl12Ap; rpl12a rpl12b double mutant exhibits slow growth and slow translation; has similarity to E. coli L11 and rat L12 ribosomal proteins',RPL12A SGDID:S000000780, Chr V from 53218-52721, reverse complement, Verified ORF, 'Protein component of the lar…	YDR418W,YEL054C
TUB2	1	7.9	4	4	0.31	TUB2 SGDID:S000001857, Chr VI from 56335-57708, Verified ORF, 'Beta-tubulin; associates with alpha-tubulin (Tub1p and Tub3p) to form tubulin dimer, which polymerizes to form microtubules'	YFL037W
SPC105	1	5.2	4	4	0.32	SPC105 SGDID:S000003061, Chr VII from 334889-337642, Verified ORF, 'Protein required for accurate chromosome segregation, localizes to the nuclear side of the spindle pole body; forms a complex with Ydr532cp'	YGL093W
RPL24B	1	19.4	4	4	0.24	RPL24B SGDID:S000003380, Chr VII from 787784-787317, reverse complement, Verified ORF, 'Ribosomal protein L30 of the large (60S) ribosomal subunit, nearly identical to Rpl24Ap and has similarity to rat L24 ribosomal protein; not essential for translation but may be required for normal translation rate'	YGR148C
CDC16	1	4.9	4	4	0.32	CDC16 SGDID:S000001505, Chr XI from 396891-394369, reverse complement, Verified ORF, 'Subunit of the anaphase-promoting complex/cyclosome (APC/C), which is a ubiquitin-protein ligase required for degradation of anaphase inhibitors, including mitotic cyclins, during the metaphase/anaphase transition; required for sporulation'	YKL022C
RPS31	1	15.8	3	4	0.31	RPS31 SGDID:S000004157, Chr XII from 498949-499407, Verified ORF, 'Fusion protein that is cleaved to yield a ribosomal protein of the small (40S) subunit and ubiquitin; ubiquitin may facilitate assembly of the ribosomal protein into ribosomes; interacts genetically with translation factor eIF2B'	YLR167W
RPS30A	1	30.2	2	4	0.31	RPS30A SGDID:S000004278, Chr XII from 713160-713158,712727-712539, reverse complement, Verified ORF, 'Protein component of the small (40S) ribosomal subunit; nearly identical to Rps30Bp and has similarity to rat S30 ribosomal protein',RPS30B SGDID:S000005708, Chr XV from 678794-678792,678380-678192, reverse complement, Verified ORF, 'Protein component of the small (40S) ribosomal subunit; nearly …	YLR287C-A,YOR182C
MRPL39	1	54.3	4	4	0.26	MRPL39 SGDID:S000004468, Chr XIII from 251516-251304, reverse complement, Verified ORF, 'Mitochondrial ribosomal protein of the large subunit'	YML009C
PRE8	1	14.8	4	4	0.32	PRE8 SGDID:S000004557, Chr XIII from 86739-85987, reverse complement, Verified ORF, '20S proteasome beta-type subunit'	YML092C
RPL18B	1	23.7	4	4	0.31	RPL18B SGDID:S000005245, Chr XIV from 64562-64451,64018-63570, reverse complement, Verified ORF, 'Protein component of the large (60S) ribosomal subunit, identical to Rpl18Ap and has similarity to rat L18 ribosomal protein',RPL18A SGDID:S000005480, Chr XV from 94402-94291,93843-93395, reverse complement, Verified ORF, 'Protein component of the large (60S) ribosomal subunit, identical to Rpl18Bp a…	YNL301C,YOL120C
YOL098C	1	4.1	4	4	0.29	YOL098C SGDID:S000005458, Chr XV from 135838-132725, reverse complement, Uncharacterized ORF, 'Putative metalloprotease'	YOL098C
STI1	1	8.7	4	4	0.31	STI1 SGDID:S000005553, Chr XV from 381053-382822, Verified ORF, 'Hsp90 cochaperone, interacts with the Ssa group of the cytosolic Hsp70 chaperones; activates the ATPase activity of Ssa1p; homolog of mammalian Hop protein'	YOR027W
RPL3	1	8.8	4	4	0.31	RPL3 SGDID:S000005589, Chr XV from 444688-445851, Verified ORF, 'Protein component of the large (60S) ribosomal subunit, has similarity to E. coli L3 and rat L3 ribosomal proteins; involved in the replication and maintenance of killer double stranded RNA virus'	YOR063W
SSE1	1	4.9	4	4	0.32	SSE1 SGDID:S000006027, Chr XVI from 352272-350191, reverse complement, Verified ORF, 'ATPase that is a component of the heat shock protein Hsp90 chaperone complex; binds unfolded proteins; member of the heat shock protein 70 (HSP70) family; localized to the cytoplasm'	YPL106C
SHE1	1	11.5	3	3	0.24	SHE1 SGDID:S000000127, Chr II from 161702-162718, Verified ORF, 'Cytoskeletal protein of unknown function; overexpression causes growth arrest'	YBL031W
HHF1	1	31.1	3	3	0.24	HHF1 SGDID:S000000213, Chr II from 255682-255371, reverse complement, Verified ORF, 'One of two identical histone H4 proteins (see also HHF2); core histone required for chromatin assembly and chromosome function; contributes to telomeric silencing; N-terminal domain involved in maintaining genomic integrity',HHF2 SGDID:S000004975, Chr XIV from 576728-577039, Verified ORF, 'One of two identical hi…	YBR009C,YNL030W
TEF2	1	5.7	3	3	0.24	TEF2 SGDID:S000000322, Chr II from 477665-479041, Verified ORF, 'Translational elongation factor EF-1 alpha; also encoded by TEF1; functions in the binding reaction of aminoacyl-tRNA (AA-tRNA) to ribosomes',TEF1 SGDID:S000006284, Chr XVI from 700592-701968, Verified ORF, 'Translational elongation factor EF-1 alpha; also encoded by TEF2; functions in the binding reaction of aminoacyl-tRNA (AA-tRNA…	YBR118W,YPR080W
YCR087C-A	1	24.8	3	3	0.24	YCR087C-A SGDID:S000007223, Chr III from 264464-264003, reverse complement, Uncharacterized ORF, 'Hypothetical protein'	YCR087C-A
RPN4	1	8.5	3	3	0.24	RPN4 SGDID:S000002178, Chr IV from 416705-415110, reverse complement, Verified ORF, 'Transcription factor that stimulates expression of proteasome genes; Rpn4p levels are in turn regulated by the 26S proteasome in a negative feedback control mechanism; RPN4 is transcriptionally regulated by various stress responses'	YDL020C
TFP1	1	2.2	2	3	0.24	TFP1 SGDID:S000002344, Chr IV from 126788-130003, Verified ORF, 'Vacuolar ATPase V1 domain subunit A containing the catalytic nucleotide binding sites; protein precursor undergoes self-catalyzed splicing to yield the extein Tfp1p and the intein Vde (PI-SceI), which is a site-specific endonuclease'	YDL185W
RPS13	1	19.9	3	3	0.24	RPS13 SGDID:S000002471, Chr IV from 579455-579475,580015-580449, Verified ORF, 'Protein component of the small (40S) ribosomal subunit; has similarity to E. coli S15 and rat S13 ribosomal proteins'	YDR064W
BMH2	1	13.6	3	3	0.2	BMH2 SGDID:S000002506, Chr IV from 653603-654424, Verified ORF, '14-3-3 protein, minor isoform; binds proteins and DNA, involved in regulation of many processes including exocytosis and vesicle transport, Ras/MAPK signaling during pseudohyphal development, rapamycin-sensitive signaling, and others'	YDR099W
TDH3	1	13	3	3	0.24	TDH3 SGDID:S000003424, Chr VII from 883815-882817, reverse complement, Verified ORF, 'Glyceraldehyde-3-phosphate dehydrogenase, isozyme 3, involved in glycolysis and gluconeogenesis; tetramer that catalyzes the reaction of glyceraldehyde-3-phosphate to 1,3 bis-phosphoglycerate; detected in the cytoplasm and cell-wall ',TDH2 SGDID:S000003769, Chr X from 454596-453598, reverse complement, Verified …	YGR192C,YJR009C
RPL14B	1	18.1	3	3	0.24	RPL14B SGDID:S000000993, Chr VIII from 104272-104400,104799-105086, Verified ORF, 'Protein component of the large (60S) ribosomal subunit, nearly identical to Rpl14Ap and has similarity to rat L14 ribosomal protein'	YHL001W
RPS20	1	29.8	3	3	0.23	RPS20 SGDID:S000001007, Chr VIII from 75409-75774, Verified ORF, 'Protein component of the small (40S) ribosomal subunit; overproduction suppresses mutations affecting RNA polymerase III-dependent transcription; has similarity to E. coli S10 and rat S20 ribosomal proteins'	YHL015W
SLM1	1	4.8	3	3	0.23	SLM1 SGDID:S000001367, Chr IX from 169638-167578, reverse complement, Verified ORF, 'Phosphoinositide PI4,5P(2) binding protein, forms a complex with Slm2p; acts downstream of Mss4p in a pathway regulating actin cytoskeleton organization in response to stress; subunit of and phosphorylated by the TORC2 complex'	YIL105C
URA2	1	1.4	3	3	0.22	URA2 SGDID:S000003666, Chr X from 172286-165642, reverse complement, Verified ORF, 'Bifunctional carbamoylphosphate synthetase (CPSase)-aspartate transcarbamylase (ATCase), catalyzes the first two enzymatic steps in the de novo biosynthesis of pyrimidines; both activities are subject to feedback inhibition by UTP'	YJL130C
RPL17B	1	15.2	3	3	0.24	RPL17B SGDID:S000003713, Chr X from 90784-91092,91410-91655, Verified ORF, 'Protein component of the large (60S) ribosomal subunit, nearly identical to Rpl17Ap and has similarity to E. coli L22 and rat L17 ribosomal proteins',RPL17A SGDID:S000001663, Chr XI from 109274-109582,109889-110134, Verified ORF, 'Protein component of the large (60S) ribosomal subunit, nearly identical to Rpl17Bp and has …	YJL177W,YKL180W
RPL43B	1	29.3	3	3	0.24	RPL43B SGDID:S000003855, Chr X from 608223-608224,608500-608776, Verified ORF, 'Protein component of the large (60S) ribosomal subunit, identical to Rpl43Ap and has similarity to rat L37a ribosomal protein',RPL43A SGDID:S000006247, Chr XVI from 654163-654164,654568-654844, Verified ORF, 'Protein component of the large (60S) ribosomal subunit, identical to Rpl43Bp and has similarity to rat L37a ri…	YJR094W-A,YPR043W
LAP4	1	8	3	3	0.24	LAP4 SGDID:S000001586, Chr XI from 247326-245782, reverse complement, Verified ORF, 'Vacuolar aminopeptidase, often used as a marker protein in studies of autophagy and cytosol to vacuole targeting (CVT) pathway'	YKL103C
RPT1	1	7.3	3	3	0.24	RPT1 SGDID:S000001628, Chr XI from 174218-175621, Verified ORF, 'One of six ATPases of the 19S regulatory particle of the 26S proteasome involved in the degradation of ubiquitinated substrates; required for optimal CDC20 transcription; interacts with Rpn12p and the E3 ubiquitin-protein ligase Ubr1p'	YKL145W
RPL15A	1	10.8	3	3	0.24	RPL15A SGDID:S000004019, Chr XII from 202591-201977, reverse complement, Verified ORF, 'Protein component of the large (60S) ribosomal subunit, nearly identical to Rpl15Bp and has similarity to rat L15 ribosomal protein; binds to 5.8 S rRNA'	YLR029C
RPL6B	1	16.5	3	3	0.23	RPL6B SGDID:S000004440, Chr XII from 1028850-1028864,1029249-1029764, Verified ORF, 'Protein component of the large (60S) ribosomal subunit, has similarity to Rpl6Bp and to rat L6 ribosomal protein; binds to 5.8S rRNA'	YLR448W
FAA4	1	4.5	3	3	0.24	FAA4 SGDID:S000004860, Chr XIII from 759806-761890, Verified ORF, 'Long chain fatty acyl-CoA synthetase, regulates protein modification during growth in the presence of ethanol, functions to incorporate palmitic acid into phospholipids and neutral lipids'	YMR246W
LST8	1	12.9	3	3	0.23	LST8 SGDID:S000004951, Chr XIV from 620069-620980, Verified ORF, 'Protein required for the transport of amino acid permease Gap1p from the Golgi to the cell surface; component of the TOR signaling pathway; associates with both Tor1p and Tor2p; contains a WD-repeat'	YNL006W
RPL16B	1	8.1	3	3	0.24	RPL16B SGDID:S000005013, Chr XIV from 495002-494975,494525-493957, reverse complement, Verified ORF, 'N-terminally acetylated protein component of the large (60S) ribosomal subunit, binds to 5.8 S rRNA; has similarity to Rpl16Ap, E. coli L13 and rat L13a ribosomal proteins; transcriptionally regulated by Rap1p'	YNL069C
YNR036C	1	20.9	3	3	0.24	YNR036C SGDID:S000005319, Chr XIV from 694824-694363, reverse complement, Uncharacterized ORF, 'Putative mitochondrial ribosomal protein of the small subunit, has similarity to E. coli and human mitochondrial S12 ribosomal proteins'	YNR036C
NUF2	1	6.7	3	3	0.24	NUF2 SGDID:S000005430, Chr XV from 198942-200297, Verified ORF, 'Component of the evolutionarily conserved kinetochore-associated Ndc80 complex (Ndc80p-Nuf2p-Spc24p-Spc25p); involved in chromosome segregation, spindle checkpoint activity and kinetochore clustering'	YOL069W
RPB2	1	2.7	3	3	0.24	RPB2 SGDID:S000005677, Chr XV from 616672-612998, reverse complement, Verified ORF, 'RNA polymerase II second largest subunit B150, part of central core; similar to bacterial beta subunit'	YOR151C
RPL7B	1	15.2	3	3	0.24	RPL7B SGDID:S000006119, Chr XVI from 173151-173161,173571-173664,174072-174701, Verified ORF, 'Protein component of the large (60S) ribosomal subunit, nearly identical to Rpl7Ap and has similarity to E. coli L30 and rat L7 ribosomal proteins; contains a conserved C-terminal Nucleic acid Binding Domain (NDB2)'	YPL198W
RVB2	1	5.9	3	3	0.23	RVB2 SGDID:S000006156, Chr XVI from 103232-104647, Verified ORF, 'Essential protein involved in transcription regulation; component of chromatin remodeling complexes; required for assembly and function of the INO80 complex; member of the RUVB-like protein family'	YPL235W
ICY2	1	18.4	2	3	0.24	ICY2 SGDID:S000006171, Chr XVI from 74719-74309, reverse complement, Uncharacterized ORF, 'Protein that interacts with the cytoskeleton and is involved in chromatin organization and nuclear transport, interacts genetically with TCP1 and ICY1; potential Cdc28p substrate'	YPL250C
RPL23A	1	11.7	2	2	0.16	RPL23A SGDID:S000000183, Chr II from 60735-60694,60189-59818, reverse complement, Verified ORF, 'Protein component of the large (60S) ribosomal subunit, identical to Rpl23Bp and has similarity to E. coli L14 and rat L23 ribosomal proteins',RPL23B SGDID:S000000919, Chr V from 396765-396806,397278-397649, Verified ORF, 'Protein component of the large (60S) ribosomal subunit, identical to Rpl23Ap an…	YBL087C,YER117W
RPL32	1	16.2	2	2	0.16	RPL32 SGDID:S000000188, Chr II from 45975-46367, Verified ORF, 'Protein component of the large (60S) ribosomal subunit, has similarity to rat L32 ribosomal protein; overexpression disrupts telomeric silencing'	YBL092W
RPS6B	0.9999	13.1	2	2	0.15	RPS6B SGDID:S000000385, Chr II from 592769-592764,592411-591707, reverse complement, Verified ORF, 'Protein component of the small (40S) ribosomal subunit; identical to Rps6Ap and has similarity to rat S6 ribosomal protein',RPS6A SGDID:S000006011, Chr XVI from 378392-378387,377992-377288, reverse complement, Verified ORF, 'Protein component of the small (40S) ribosomal subunit; identical to Rps6B…	YBR181C,YPL090C
YDR365W-A	0.9993	4.3	2	2	0.12	YDR365W-A SGDID:S000007400, Chr IV from 1206988-1208310, transposable_element_gene, 'TyA Gag protein; the main structural constituent of virus-like particles (VLPs)',YDR365W-B SGDID:S000007401, Chr IV from 1206988-1208292,1208294-1212256, transposable_element_gene, 'TyB Gag-Pol protein; proteolytically processed to make the Gag, RT, PR, and IN proteins that are required for retrotransposition',YE…	YDR365W-A,YDR365W-B,YER137C-A,YER138C,YGR027W-A,YGR027W-B,YJR026W,YJR027W,YLR157C-A,YLR157C-B,YLR227W-A,YLR227W-B,YLR256W-A,YML039W,YML040W,YOL103W-A,YOL103W-B,YPL257W-A,YPL257W-B,YPR158C-C,YPR158C-D
RPS18A	1	12.3	2	2	0.16	RPS18A SGDID:S000002858, Chr IV from 1359914-1359960,1360396-1360789, Verified ORF, 'Protein component of the small (40S) ribosomal subunit; nearly identical to Rps18Bp and has similarity to E. coli S13 and rat S18 ribosomal proteins',RPS18B SGDID:S000004488, Chr XIII from 223828-223782,223380-222987, reverse complement, Verified ORF, 'Protein component of the small (40S) ribosomal subunit; nearl…	YDR450W,YML026C
RPL27A	1	16.9	2	2	0.16	RPL27B SGDID:S000002879, Chr IV from 1401761-1401791,1402176-1402555, Verified ORF, 'Protein component of the large (60S) ribosomal subunit, nearly identical to Rpl27Ap and has similarity to rat L27 ribosomal protein',RPL27A SGDID:S000001052, Chr VIII from 126515-126545,127107-127486, Verified ORF, 'Protein component of the large (60S) ribosomal subunit, nearly identical to Rpl27Bp and has simila…	YDR471W,YHR010W
PRO3	1	8.7	2	2	0.16	PRO3 SGDID:S000000825, Chr V from 201075-201935, Verified ORF, 'Delta 1-pyrroline-5-carboxylate reductase, catalyzes the last step in proline biosynthesis'	YER023W
RPS26B	1	20.2	2	2	0.16	RPS26B SGDID:S000000933, Chr V from 423948-424307, Verified ORF, 'Protein component of the small (40S) ribosomal subunit; nearly identical to Rps26Ap and has similarity to rat S26 ribosomal protein',RPS26A SGDID:S000003157, Chr VII from 148594-148235, reverse complement, Verified ORF, 'Protein component of the small (40S) ribosomal subunit; nearly identical to Rps26Bp and has similarity to rat S2…	YER131W,YGL189C
ACT1	1	5.9	2	2	0.16	ACT1 SGDID:S000001855, Chr VI from 54695-54686,54377-53260, reverse complement, Verified ORF, 'Actin, structural protein involved in cell polarization, endocytosis, and other cytoskeletal functions'	YFL039C
ALK1	1	3.7	2	2	0.16	ALK1 SGDID:S000002989, Chr VII from 454790-457072, Verified ORF, 'Putative Ser-Thr protein kinase, belongs to the haspin family of kinases; contains a leucine zipper motif; may function in mitosis'	YGL021W
RPS2	1	4.7	2	2	0.16	RPS2 SGDID:S000003091, Chr VII from 277623-278387, Verified ORF, 'Protein component of the small (40S) subunit, essential for control of translational accuracy; has similarity to E. coli S5 and rat S2 ribosomal proteins'	YGL123W
RPS27B	1	17.1	2	2	0.16	RPS27B SGDID:S000001063, Chr VIII from 148662-148660,148109-147864, reverse complement, Verified ORF, 'Protein component of the small (40S) ribosomal subunit; nearly identical to Rps27Ap and has similarity to rat S27 ribosomal protein',RPS27A SGDID:S000001639, Chr XI from 158619-158621,158972-159217, Verified ORF, 'Protein component of the small (40S) ribosomal subunit; nearly identical to Rps27B…	YHR021C,YKL156W
RPA34	1	7.3	2	2	0.16	RPA34 SGDID:S000003684, Chr X from 140356-141057, Verified ORF, 'RNA polymerase I subunit A34.5'	YJL148W
NNF1	1	11.4	2	2	0.16	NNF1 SGDID:S000003873, Chr X from 636946-637551, Verified ORF, 'Essential component of the MIND kinetochore complex (Mtw1p Including Nnf1p-Nsl1p-Dsn1p) which joins kinetochore subunits contacting DNA to those contacting microtubules; required for accurate chromosome segregation'	YJR112W
PRR1	1	5	2	2	0.16	PRR1 SGDID:S000001599, Chr XI from 222544-220988, reverse complement, Verified ORF, 'Protein kinase with a possible role in MAP kinase signaling in the pheromone response pathway'	YKL116C
MRPL31	1	11.5	2	2	0.16	MRPL31 SGDID:S000001621, Chr XI from 185686-185291, reverse complement, Verified ORF, 'Mitochondrial ribosomal protein of the large subunit'	YKL138C
RPL8B	1	21.5	2	2	0.39	RPL8B SGDID:S000003968, Chr XII from 48628-47858, reverse complement, Verified ORF, 'Ribosomal protein L4 of the large (60S) ribosomal subunit, nearly identical to Rpl8Ap and has similarity to rat L7a ribosomal protein; mutation results in decreased amounts of free 60S subunits'	YLL045C
TRX1	1	22.3	2	2	0.16	TRX1 SGDID:S000004033, Chr XII from 232014-231703, reverse complement, Verified ORF, 'Cytoplasmic thioredoxin isoenzyme of the thioredoxin system which protects cells against both oxidative and reductive stress, forms LMA1 complex with Pbi2p, acts as a cofactor for Tsa1p, required for ER-Golgi transport and vacuole inheritance'	YLR043C
RPL10	1	10	2	2	0.16	RPL10 SGDID:S000004065, Chr XII from 282928-283593, Verified ORF, 'Protein component of the large (60S) ribosomal subunit, responsible for joining the 40S and 60S subunits; regulates translation initiation; has similarity to rat L10 ribosomal protein and to members of the QM gene family'	YLR075W
STM1	1	10.3	2	2	0.16	STM1 SGDID:S000004140, Chr XII from 440468-441289, Verified ORF, 'Protein that binds G4 quadruplex and purine motif triplex nucleic acid; acts with Cdc13p to maintain telomere structure; interacts with ribosomes and subtelomeric Y' DNA; multicopy suppressor of tom1 and pop2 mutations'	YLR150W
PWP1	1	2.8	2	2	0.16	PWP1 SGDID:S000004186, Chr XII from 543970-545700, Verified ORF, 'Protein with WD-40 repeats involved in rRNA processing; associates with trans-acting ribosome biogenesis factors; similar to beta-transducin superfamily'	YLR196W
RPP0	1	7.1	2	2	0.16	RPP0 SGDID:S000004332, Chr XII from 805887-806825, Verified ORF, 'Conserved ribosomal protein P0 similar to rat P0, human P0, and E. coli L10e; shown to be phosphorylated on serine 302'	YLR340W
RSC2	1	1.8	2	2	0.16	RSC2 SGDID:S000004349, Chr XII from 841330-843999, Verified ORF, 'One of 15 subunits of the 'Remodel the Structure of Chromatin' (RSC) complex; required for expression of mid-late sporulation-specific genes; contains two essential bromodomains, a bromo-adjacent homology (BAH) domain, and an AT hook'	YLR357W
PFK2	1	4.1	2	2	0.14	PFK2 SGDID:S000004818, Chr XIII from 674765-671886, reverse complement, Verified ORF, 'Beta subunit of heterooctameric phosphofructokinase involved in glycolysis, indispensable for anaerobic growth, activated by fructose-2,6-bisphosphate and AMP, mutation inhibits glucose induction of cell cycle-related genes'	YMR205C
FET4	1	4.5	2	2	0.16	FET4 SGDID:S000004938, Chr XIII from 914536-912878, reverse complement, Verified ORF, 'Low-affinity Fe(II) transporter of the plasma membrane'	YMR319C
RLP7	1	7.1	2	2	0.16	RLP7 SGDID:S000004947, Chr XIV from 627144-626176, reverse complement, Verified ORF, 'Nucleolar protein with similarity to large ribosomal subunit L7 proteins; constituent of 66S pre-ribosomal particles; plays an essential role in processing of precursors to the large ribosomal subunit RNAs'	YNL002C
SLM2	1	4.4	2	2	0.15	SLM2 SGDID:S000004992, Chr XIV from 541882-539912, reverse complement, Verified ORF, 'Phosphoinositide PI4,5P(2) binding protein, forms a complex with Slm1p; acts downstream of Mss4p in a pathway regulating actin cytoskeleton organization in response to stress; subunit of and phosphorylated by the TORC2 complex'	YNL047C
RPS7B	1	14.7	2	2	0.16	RPS7B SGDID:S000005040, Chr XIV from 444317-444174,443828-443400, reverse complement, Verified ORF, 'Protein component of the small (40S) ribosomal subunit, nearly identical to Rps7Ap; interacts with Kti11p; deletion causes hypersensitivity to zymocin; has similarity to rat S7 and Xenopus S8 ribosomal proteins'	YNL096C
SSB2	0.9934	38.8	1	2	1.4	SSB2 SGDID:S000005153, Chr XIV from 252060-253901, Verified ORF, 'Cytoplasmic ATPase that is a ribosome-associated molecular chaperone; may be involved in the folding of newly-synthesized polypeptide chains; member of the heat shock protein 70 (HSP70) family; homolog of SSB1'	YNL209W
NRM1	1	10.4	2	2	0.16	YNR009W SGDID:S000005292, Chr XIV from 642692-643441, Uncharacterized ORF, 'Putative transcriptional repressor of MBF (MCB binding factor) target genes'	YNR009W
NOG2	1	5.6	2	2	0.16	NOG2 SGDID:S000005336, Chr XIV from 723113-722304,721772-721122, reverse complement, Verified ORF, 'Putative GTPase that associates with pre-60S ribosomal subunits in the nucleolus and is required for their nuclear export and maturation'	YNR053C
RPS15	1	16.9	2	2	0.16	RPS15 SGDID:S000005400, Chr XV from 253576-253148, reverse complement, Verified ORF, 'Protein component of the small (40S) ribosomal subunit; has similarity to E. coli S19 and rat S15 ribosomal proteins'	YOL040C
BRX1	1	7.2	2	2	0.16	BRX1 SGDID:S000005437, Chr XV from 186723-185848, reverse complement, Verified ORF, 'Nucleolar protein, constituent of 66S pre-ribosomal particles; depletion leads to defects in rRNA processing and a block in the assembly of large ribosomal subunits; possesses a sigma(70)-like RNA-binding motif'	YOL077C
ADH1	1	6.3	2	2	0.16	ADH1 SGDID:S000005446, Chr XV from 160594-159548, reverse complement, Verified ORF, 'Alcohol dehydrogenase, fermentative isozyme active as homo- or heterotetramers; required for the reduction of acetaldehyde to ethanol, the last step in the glycolytic pathway'	YOL086C
DED1	1	4.5	2	2	0.16	DED1 SGDID:S000005730, Chr XV from 722912-724726, Verified ORF, 'ATP-dependent DEAD (Asp-Glu-Ala-Asp)-box RNA helicase, required for translation initiation of all yeast mRNAs; mutations in human DEAD-box DBY are a frequent cause of male infertility'	YOR204W
